# Supplementary material for: Directed ultrafast conformational changes accompany electron transfer in a photolyase as resolved by serial crystallography
Source: Nat Chem. 2024 Jan 15;16(4):624–32. doi: 10.1038/s41557-023-01413-9 (PMC10997514; doi:10.1038/s41557-023-01413-9)
Supplement: Supplementary file 3 — Data used for plotting electron density in 1D. [file 41557_2023_1413_MOESM3_ESM.csv]

Delaytime	Region1	Region2	Region3
400fs	6.65977565289148	0	0.783580116463406
1ps	9.18009913445623	3.20342735540562	0
2ps	8.15172074952111	1.72845182196941	0
20ps	6.47408143095138	8.87325788885546	0
300ps	3.92444866371105	0	1.62424171049274
100us	0	0	9.20768514446374
