# Supplementary material for: Directed ultrafast conformational changes accompany electron transfer in a photolyase as resolved by serial crystallography
Source: Nat Chem. 2024 Jan 15;16(4):624–32. doi: 10.1038/s41557-023-01413-9 (PMC10997514; doi:10.1038/s41557-023-01413-9)
Supplement: Supplementary file 4 — Femtosecond transient absorption data source. [file 41557_2023_1413_MOESM4_ESM.xlsx]

## Sheet: Spectra Figure 2D
Wavelength/nm	600 fs	12 ps	420 ps	930 ps
321.361	0.000428793	-0.000200785	0.000505936	0.000434902
322.147	0.00108	0.000144686	0.000740264	0.000630153
322.933	0.000222268	-2.45078e-07	0.000592103	0.000505998
323.719	-1.5378e-05	0.000454105	0.000423906	0.000338447
324.505	0.000620648	0.000270012	0.000487612	0.000414434
325.291	0.000176848	0.000113963	0.000422361	0.000350205
326.077	0.000864931	0.000514914	0.000672013	0.000586229
326.863	0.00050101	0.000326787	0.000285465	0.00021656
327.649	0.000867172	0.000393485	0.000549571	0.000467983
328.435	0.000901623	0.000267167	0.000454498	0.000365273
329.221	0.0011	0.000386234	0.000452246	0.000359781
330.007	0.00113	0.000490534	0.000443369	0.000351977
330.793	0.000837276	0.000479553	0.000512183	0.000401308
331.579	0.00103	0.000317821	0.000523883	0.000400199
332.365	0.00112	0.000746305	0.000607611	0.000491878
333.151	0.00114	0.000715446	0.000668288	0.000546769
333.937	0.00093649	0.000700212	0.000587643	0.000476708
334.723	0.000873026	0.000464082	0.000477491	0.000361571
335.509	0.00114	0.00053957	0.000562025	0.000444997
336.295	0.00105	0.000585578	0.000620273	0.000488573
337.081	0.00103	0.000552379	0.000471148	0.000355669
337.867	0.00105	0.000469974	0.000492179	0.000369541
338.653	0.00113	0.000586168	0.000551242	0.000429668
339.439	0.00128	0.000802472	0.000670805	0.000531384
340.225	0.00131	0.000716296	0.000646003	0.00050963
341.011	0.00119	0.000664099	0.000611416	0.00047641
341.797	0.00113	0.000652754	0.000511013	0.000388847
342.583	0.00131	0.000785005	0.000656018	0.00051659
343.369	0.00128	0.000729121	0.00069036	0.00054696
344.155	0.00124	0.000733181	0.00058882	0.00045032
344.941	0.00147	0.000672291	0.000702062	0.000550637
345.727	0.00131	0.000644727	0.000574331	0.000437699
346.513	0.00141	0.000674846	0.000641655	0.000494847
347.299	0.0013	0.00068698	0.000586479	0.000451991
348.085	0.00128	0.000603628	0.000607048	0.000459735
348.871	0.0013	0.00072031	0.000655858	0.000514087
349.657	0.0013	0.000595008	0.000584114	0.000449267
350.443	0.00142	0.000616775	0.000546148	0.000411972
351.229	0.00138	0.000651187	0.000582892	0.000440856
352.015	0.00137	0.000567495	0.000633973	0.000500726
352.801	0.00145	0.000760999	0.000663631	0.000520535
353.587	0.00129	0.000454422	0.000534673	0.000398801
354.373	0.0014	0.000621564	0.000607851	0.000472142
355.159	0.00114	0.000612443	0.000569334	0.00043522
355.945	0.00134	0.000660597	0.000635622	0.000496034
356.731	0.00131	0.000632114	0.000624769	0.000484048
357.517	0.00126	0.000671456	0.000631952	0.000491993
358.303	0.00141	0.000547945	0.000622516	0.000478075
359.089	0.00142	0.000656961	0.000667966	0.000534826
359.875	0.00122	0.000540338	0.000516112	0.000385625
360.661	0.00126	0.000738199	0.000684712	0.000544576
361.447	0.00122	0.000844748	0.000663391	0.000530767
362.233	0.00119	0.000522087	0.000520481	0.0004052
363.019	0.00105	0.000485187	0.000474587	0.000362011
363.805	0.00101	0.000413332	0.000377467	0.000269813
364.591	0.00114	0.00070698	0.000726426	0.000589591
365.377	0.000971779	0.000533783	0.00050524	0.000393835
366.163	0.00106	0.000563	0.000524797	0.000421247
366.949	0.000985525	0.000590027	0.000526918	0.000412796
367.735	0.001	0.000306343	0.000388305	0.000277257
368.521	0.00105	0.00048213	0.00049298	0.000379533
369.307	0.000891388	0.000504589	0.00043491	0.000337613
370.093	0.000980158	0.00032409	0.000400181	0.000297559
370.879	0.000951749	0.000483947	0.00048001	0.000381663
371.665	0.00101	0.000585623	0.00053219	0.000416479
372.451	0.000797943	0.0004408	0.000407174	0.000305853
373.237	0.000989914	0.000559899	0.000496005	0.00039399
374.023	0.00101	0.00026786	0.000436668	0.000337527
374.809	0.00106	0.000622092	0.000590921	0.000487474
375.595	0.000817259	0.000565277	0.00046764	0.000360451
376.381	0.000710288	0.000486584	0.00045384	0.000359571
377.167	0.000770524	0.000380039	0.000421805	0.000334054
377.953	0.000767343	0.000256712	0.000362569	0.000271953
378.739	0.000821778	0.000475297	0.000421783	0.000335053
379.525	0.000773005	0.000425971	0.00042702	0.000320912
380.311	0.000883692	0.000370074	0.000484799	0.000380789
381.097	0.000835767	0.000389164	0.000440482	0.000348028
381.883	0.000841916	0.000392119	0.000427399	0.000334905
382.669	0.000873172	0.000479723	0.000466122	0.000369229
383.455	0.00096874	0.000532826	0.000530991	0.000431641
384.241	0.000773498	0.000272973	0.000357596	0.000263588
385.027	0.000984505	0.000584855	0.000514922	0.000414015
385.813	0.000716092	0.000403721	0.000452025	0.000347177
386.599	0.000849529	0.00037656	0.000379867	0.000274447
387.385	0.000988789	0.000598852	0.000561252	0.000452558
388.171	0.000906421	0.000501567	0.000607537	0.00049468
388.957	0.00109	0.000574156	0.000569167	0.000447808
389.743	0.00107	0.000624755	0.000543292	0.000413219
390.529	0.00105	0.000496053	0.000517329	0.000395391
391.315	0.000816579	0.000688894	0.000487342	0.000364552
392.101	0.000998857	0.000811277	0.000653262	0.000513101
392.887	0.000973071	0.000618256	0.000639851	0.000500481
393.673	0.000897026	0.000667768	0.000691584	0.000548364
394.459	0.00108	0.000612366	0.000601373	0.000464417
395.245	0.00111	0.000529847	0.000571538	0.000431832
396.031	0.00111	0.000870245	0.00075941	0.000599305
396.817	0.00115	0.000592656	0.000656025	0.000504421
397.603	0.00126	0.000811066	0.000753014	0.000582669
398.389	0.00124	0.000781132	0.000703709	0.000543501
399.175	0.00116	0.000738889	0.000690985	0.000528395
399.961	0.00112	0.000751608	0.000684837	0.000514566
400.747	0.00106	0.000822821	0.000725585	0.000551007
401.533	0.00123	0.000758977	0.000755124	0.00056836
402.319	0.00129	0.000911136	0.000893692	0.000684583
403.105	0.00126	0.00102	0.000824923	0.000617727
403.891	0.00131	0.000846227	0.000885259	0.000673907
404.677	0.00143	0.00118	0.00094391	0.000720721
405.463	0.00141	0.000998986	0.000907323	0.000679747
406.249	0.00139	0.000984428	0.000933786	0.00071157
407.035	0.00126	0.00101	0.000905551	0.000675755
407.821	0.00154	0.00109	0.000968323	0.000729153
408.607	0.00148	0.00106	0.000983042	0.000746107
409.393	0.00142	0.00114	0.000976443	0.000736026
410.179	0.00146	0.000999855	0.00101	0.000759908
410.965	0.00143	0.00118	0.000972529	0.000730942
411.751	0.00152	0.00107	0.001	0.000756349
412.537	0.00149	0.00118	0.00107	0.00082374
413.323	0.00158	0.00121	0.00101	0.000779308
414.109	0.00154	0.00106	0.00107	0.000825603
414.895	0.00148	0.00119	0.00101	0.000777141
415.681	0.00147	0.00113	0.00105	0.000818513
416.467	0.00153	0.0011	0.00107	0.000846446
417.253	0.00144	0.00128	0.00108	0.000843694
418.039	0.00136	0.00114	0.00101	0.000778698
418.825	0.00143	0.00117	0.00108	0.000855335
419.611	0.00149	0.00105	0.00104	0.000806259
420.397	0.00155	0.00123	0.00109	0.00085276
421.183	0.00149	0.00121	0.00105	0.000826045
421.969	0.00149	0.00105	0.00104	0.000819452
422.755	0.00143	0.00116	0.00107	0.00084316
423.541	0.00133	0.0011	0.00101	0.000790927
424.327	0.00137	0.00108	0.00106	0.000830302
425.113	0.00125	0.00112	0.000981758	0.000766913
425.899	0.00142	0.00109	0.000993162	0.000774919
426.685	0.00127	0.001	0.000965156	0.000752357
427.471	0.00132	0.00117	0.00103	0.000816575
428.257	0.00115	0.001	0.000922437	0.0007245
429.043	0.00104	0.00107	0.000885551	0.000693493
429.829	0.00103	0.000928754	0.000846706	0.000658359
430.615	0.000990079	0.000888745	0.000843198	0.00065666
431.401	0.00097285	0.000948419	0.000828702	0.000652784
432.187	0.000935209	0.000949714	0.000833517	0.000653061
432.973	0.0008759	0.000877187	0.00078969	0.000622182
433.759	0.000873857	0.000741039	0.000728041	0.000569059
434.545	0.000828629	0.000763222	0.000744159	0.000578845
435.331	0.000677265	0.000704054	0.000682048	0.000528388
436.117	0.000697839	0.00073517	0.000670642	0.000525649
436.903	0.000740578	0.000726094	0.000670275	0.000519931
437.689	0.000626587	0.000675538	0.000591691	0.000453892
438.475	0.000722515	0.000667065	0.00062136	0.000483592
439.261	0.000690039	0.000720796	0.000676776	0.000535708
440.047	0.000712384	0.000645003	0.000605416	0.0004699
440.833	0.000643497	0.000654954	0.000606354	0.000466237
441.619	0.000552075	0.000561758	0.000553701	0.000426771
442.405	0.000517541	0.000539179	0.000541789	0.000416092
443.191	0.00056367	0.000562797	0.000557715	0.000429965
443.977	0.000460346	0.000633956	0.00056081	0.000436565
444.763	0.000457684	0.00054049	0.000485657	0.00037198
445.549	0.000580455	0.000592664	0.000559199	0.00044151
446.335	0.000428893	0.000553187	0.000513141	0.000398543
447.121	0.000414398	0.00049006	0.000486916	0.00037192
447.907	0.000419357	0.000467299	0.000467745	0.000355653
448.693	0.000370806	0.000451974	0.000441671	0.000334489
449.479	0.000272234	0.000429832	0.000417032	0.000315385
450.265	0.000463357	0.000441266	0.000442177	0.000337777
451.051	0.000397974	0.000418728	0.000413718	0.000313512
451.837	0.000336921	0.000432267	0.00039908	0.000300384
452.623	0.000334255	0.000410218	0.000384095	0.000283157
453.409	0.000378272	0.000406274	0.00036221	0.000265024
454.195	0.000453668	0.000440817	0.000415144	0.00031216
454.981	0.000294122	0.000361639	0.000340343	0.000238933
455.767	0.00037079	0.000414401	0.000368942	0.000263967
456.553	0.000384832	0.000408872	0.000343395	0.00023958
457.339	0.000384446	0.000398765	0.000305085	0.000200126
458.125	0.000411346	0.000417073	0.000314994	0.000202109
458.911	0.000515934	0.00035676	0.000310164	0.000193263
459.697	0.000431391	0.000292385	0.000234299	0.000104245
504.499	0.00132	0.00103	0.000910235	0.000702542
505.285	0.00132	0.00111	0.000972003	0.000758641
506.071	0.00132	0.00102	0.000938163	0.00072756
506.857	0.00134	0.00106	0.000971643	0.000759372
507.643	0.00129	0.00108	0.000956522	0.00074267
508.429	0.00134	0.000994838	0.000932131	0.000718616
509.215	0.00129	0.00108	0.000948531	0.000737574
510.001	0.00135	0.00104	0.000991853	0.000774456
510.787	0.0013	0.00104	0.000955055	0.000741073
511.573	0.00142	0.00109	0.00098164	0.000766938
512.359	0.00139	0.00108	0.00098555	0.000765502
513.145	0.00142	0.00114	0.00101	0.000792695
513.931	0.0015	0.00112	0.00104	0.000819611
514.717	0.00147	0.00115	0.00107	0.000837301
515.503	0.0015	0.00111	0.00103	0.000801672
516.289	0.00154	0.00121	0.0011	0.000869622
517.075	0.00148	0.00118	0.00109	0.000859782
517.861	0.00145	0.00114	0.00105	0.000823372
518.647	0.00148	0.00114	0.0011	0.000868891
519.433	0.0015	0.00119	0.00109	0.000855064
520.219	0.00146	0.00118	0.00109	0.000859159
521.005	0.00159	0.00123	0.00115	0.000905524
521.791	0.00161	0.00133	0.00116	0.00091953
522.577	0.00151	0.0012	0.00109	0.000854622
523.363	0.00153	0.00126	0.00113	0.000891838
524.149	0.00159	0.00127	0.00118	0.000932626
524.935	0.00157	0.00138	0.00119	0.0009406
525.721	0.00154	0.00128	0.00114	0.000893183
526.507	0.00161	0.00132	0.00118	0.000933648
527.293	0.00162	0.00136	0.00122	0.000965915
528.079	0.00159	0.00137	0.00118	0.000932426
528.865	0.00144	0.00125	0.00113	0.000892395
529.651	0.00162	0.00135	0.00125	0.000996256
530.437	0.00157	0.00132	0.00119	0.000935165
531.223	0.00159	0.00132	0.00121	0.000963541
532.009	0.00161	0.00137	0.00122	0.000965754
532.795	0.00157	0.0013	0.0012	0.000950451
533.581	0.00157	0.00132	0.00119	0.000939833
534.367	0.00151	0.00128	0.00118	0.000927667
535.153	0.0015	0.00129	0.00117	0.0009157
535.939	0.00163	0.00136	0.00123	0.000966918
536.725	0.00153	0.00124	0.00118	0.000930597
537.511	0.00152	0.00131	0.00117	0.000921936
538.297	0.00155	0.00134	0.00122	0.000959227
539.083	0.00163	0.00138	0.00122	0.000965958
539.869	0.00156	0.00132	0.0012	0.000943227
540.655	0.00163	0.00142	0.00124	0.00098327
541.441	0.00163	0.00145	0.00125	0.000990182
542.227	0.0017	0.00138	0.00125	0.000981267
543.013	0.00163	0.00135	0.00123	0.000969821
543.799	0.00164	0.00146	0.00128	0.00101
544.585	0.0016	0.00143	0.00126	0.000991977
545.371	0.00164	0.00141	0.00124	0.000971077
546.157	0.00169	0.00145	0.00127	0.000995379
546.943	0.00163	0.00143	0.00127	0.001
547.729	0.00161	0.00144	0.00126	0.000987233
548.515	0.00163	0.00143	0.00128	0.001
549.301	0.00163	0.0014	0.00126	0.000991407
550.087	0.00171	0.00143	0.00131	0.00103
550.873	0.00159	0.00142	0.00125	0.000976636
551.659	0.00162	0.00143	0.00129	0.00102
552.445	0.00168	0.00148	0.00131	0.00103
553.231	0.00166	0.00146	0.00131	0.00104
554.017	0.00164	0.00135	0.00125	0.000979601
554.803	0.0017	0.00147	0.0013	0.00102
555.589	0.00161	0.00144	0.00131	0.00104
556.375	0.0016	0.00146	0.00128	0.00101
557.161	0.00163	0.00137	0.00127	0.000995911
557.947	0.00159	0.0014	0.00125	0.000969848
558.733	0.00162	0.00144	0.00126	0.00098948
559.519	0.00163	0.00144	0.00126	0.000986119
560.305	0.00161	0.00149	0.00129	0.00101
561.091	0.00165	0.00145	0.0013	0.00102
561.877	0.00164	0.00141	0.0013	0.00102
562.663	0.00162	0.00141	0.00127	0.000993506
563.449	0.00166	0.00137	0.0013	0.00102
564.235	0.00163	0.00145	0.00131	0.00102
565.021	0.00162	0.00139	0.00127	0.000986055
565.807	0.00159	0.00141	0.00128	0.001
566.593	0.00159	0.0014	0.00126	0.00098328
567.379	0.00159	0.00145	0.0013	0.00101
568.165	0.0016	0.00141	0.00127	0.000987464
568.951	0.00155	0.00138	0.00125	0.000967277
569.737	0.0016	0.00145	0.00128	0.001
570.523	0.00157	0.00137	0.00128	0.00101
571.309	0.00167	0.00143	0.00131	0.00102
572.095	0.00162	0.00139	0.00128	0.001
572.881	0.00162	0.00136	0.00127	0.00099256
573.667	0.00163	0.00146	0.00131	0.00103
574.453	0.00162	0.00152	0.0013	0.00101
575.239	0.0016	0.0015	0.00129	0.00101
576.025	0.00166	0.00149	0.00131	0.00103
576.811	0.00164	0.00145	0.00129	0.00101
577.597	0.00168	0.00148	0.00131	0.00103
578.383	0.00165	0.00151	0.00133	0.00105
579.169	0.00168	0.00152	0.00133	0.00104
579.955	0.00167	0.00155	0.00133	0.00105
580.741	0.00165	0.00149	0.0013	0.00102
581.527	0.00166	0.00149	0.00133	0.00105
582.313	0.00169	0.00148	0.00129	0.00101
583.099	0.00162	0.00144	0.0013	0.00102
583.885	0.00168	0.00149	0.00131	0.00103
584.671	0.00168	0.00147	0.00128	0.001
585.457	0.00169	0.00146	0.00132	0.00104
586.243	0.00163	0.00146	0.00128	0.001
587.029	0.00174	0.00152	0.00132	0.00103
587.815	0.00163	0.0015	0.0013	0.00102
588.601	0.00164	0.00145	0.00126	0.000985772
589.387	0.00157	0.00148	0.00125	0.000979864
590.173	0.00165	0.00146	0.00127	0.000997978
590.959	0.00163	0.0015	0.00127	0.000999614
591.745	0.00162	0.00141	0.00125	0.000977909
592.531	0.00153	0.00133	0.0012	0.000938735
593.317	0.00155	0.00137	0.00121	0.000950542
594.103	0.00162	0.00137	0.00123	0.000961132
594.889	0.00154	0.00137	0.0012	0.00093509
595.675	0.00155	0.00131	0.00118	0.000926853
596.461	0.00156	0.00135	0.00118	0.000926446
597.247	0.00149	0.00132	0.00116	0.000907628
598.033	0.0015	0.0013	0.00115	0.00090227
598.819	0.00149	0.00133	0.00114	0.000890473
599.605	0.00147	0.00125	0.00113	0.000882911
600.391	0.00144	0.00126	0.00109	0.00085535
601.177	0.00148	0.00128	0.00112	0.000882418
601.963	0.00143	0.00119	0.00109	0.000855341
602.749	0.00137	0.00118	0.00107	0.000835899
603.535	0.00142	0.00116	0.00105	0.000817166
604.321	0.0014	0.00112	0.00105	0.000821365
605.107	0.00139	0.0011	0.00102	0.000800148
605.893	0.00132	0.00112	0.00101	0.000795144
606.679	0.00132	0.00116	0.000998323	0.000781193
607.465	0.00134	0.00111	0.00101	0.000789757
608.251	0.00128	0.00111	0.000972726	0.000761556
609.037	0.00128	0.00111	0.000948406	0.00074091
609.823	0.0013	0.0011	0.000956991	0.000749256
610.609	0.00128	0.00103	0.000954226	0.000747734
611.395	0.0013	0.00101	0.000938253	0.000736048
612.181	0.00126	0.001	0.000913251	0.000714593
612.967	0.00124	0.00104	0.00090353	0.000705804
613.753	0.00121	0.000935156	0.000884776	0.000691245
614.539	0.00121	0.000949293	0.000896243	0.000703665
615.325	0.00118	0.00099448	0.000893445	0.000702535
616.111	0.00121	0.000950487	0.000875398	0.000688207
616.897	0.00112	0.000962797	0.000830597	0.000645527
617.683	0.00119	0.00093951	0.000847351	0.00066286
618.469	0.00118	0.000887278	0.000805102	0.00062735
619.255	0.00111	0.00093085	0.000825446	0.000647136
620.041	0.0011	0.000853732	0.000766513	0.000595802
620.827	0.0011	0.000868022	0.000801349	0.00062885
621.613	0.00111	0.000805497	0.000776846	0.00060356
622.399	0.00111	0.00089175	0.00077404	0.000601599
623.185	0.00105	0.00081495	0.000774261	0.00060526
623.971	0.00105	0.000800806	0.000755143	0.000589573
624.757	0.00108	0.000814464	0.000728872	0.000568131
625.543	0.00101	0.000809208	0.000715403	0.00055451
626.329	0.00103	0.000865515	0.000728046	0.00056543
627.115	0.000986073	0.000770583	0.000728841	0.000569089
627.901	0.00101	0.000817115	0.000725223	0.000567343
628.687	0.00104	0.000774017	0.000723669	0.000566024
629.473	0.000998136	0.000734482	0.000685986	0.000532643
630.259	0.00102	0.000730265	0.000689256	0.000534896
631.045	0.00103	0.000783295	0.000731166	0.000573645
631.831	0.00103	0.00079791	0.000702585	0.000551262
632.617	0.000977884	0.000731442	0.000683277	0.000532204
633.403	0.000870038	0.000722445	0.000619542	0.000477295
634.189	0.000898893	0.000695628	0.000623127	0.000478197
634.975	0.000958728	0.000678997	0.000668705	0.000522121
635.761	0.000839715	0.000739395	0.000605569	0.00046529
636.547	0.00096224	0.000589948	0.00062695	0.000485487
637.333	0.000959937	0.000623369	0.000644001	0.000500519
638.119	0.000888768	0.000593278	0.000618285	0.00048035
638.905	0.000923139	0.000727759	0.000651987	0.000508905
639.691	0.000902081	0.00073568	0.000589687	0.000451912
640.477	0.000918593	0.000644398	0.000607626	0.000472268
641.263	0.000892801	0.000648024	0.000621434	0.000485047
642.049	0.000900004	0.000658107	0.000629666	0.000494101
642.835	0.000857608	0.000611369	0.000574914	0.000443398
643.621	0.000858262	0.000644453	0.000568532	0.000437753
644.407	0.00082842	0.000695214	0.000573349	0.000442753
645.193	0.0008555	0.000639135	0.00057097	0.000441706
645.979	0.000925175	0.000690282	0.00060657	0.000474401
646.765	0.000872072	0.000689016	0.000564047	0.000437469
647.551	0.000904501	0.000650696	0.000599059	0.000467194
648.337	0.00088378	0.000605511	0.000577941	0.000451864
649.123	0.000848086	0.000661861	0.000586264	0.000456745
649.909	0.000853258	0.00066293	0.000586755	0.000458685
650.695	0.000913067	0.000706973	0.000609263	0.000478996
651.481	0.000920358	0.00061825	0.000580642	0.00045433
652.267	0.000927302	0.000704663	0.000566795	0.00044163
653.053	0.000875664	0.000659975	0.000597696	0.000469497
653.839	0.000847053	0.000698879	0.000571868	0.000445858
654.625	0.000802004	0.000557044	0.00053657	0.000412975
655.411	0.000882166	0.000603762	0.000538774	0.00041551
656.197	0.000861323	0.000656685	0.00059421	0.000465844
656.983	0.000871392	0.00068634	0.000589883	0.000461124
657.769	0.000917924	0.000654214	0.000576985	0.000448642
658.555	0.000848559	0.000651309	0.000533232	0.000408122
659.341	0.000834672	0.0005555	0.0005267	0.00040052
660.127	0.000865898	0.000635523	0.000540293	0.000417603
660.913	0.000847003	0.000544258	0.000539032	0.000410424
661.699	0.000937798	0.000609919	0.000533581	0.000407938
662.485	0.000873103	0.000550755	0.000551282	0.000420639
663.271	0.000921349	0.000536792	0.000517886	0.000393717
664.057	0.000858719	0.000539227	0.000514558	0.000390298
664.843	0.000825458	0.000567656	0.000489593	0.00036669
665.629	0.000895486	0.000565906	0.000547917	0.000417758
666.415	0.000897766	0.00055729	0.000515783	0.000389999
667.201	0.000874359	0.000478966	0.000515891	0.000387672
667.987	0.000875383	0.00049491	0.000501421	0.000375626
668.773	0.000845537	0.000573245	0.000499262	0.000371861
669.559	0.000857063	0.000495337	0.000520781	0.000394098
670.345	0.000773308	0.00053178	0.000519039	0.000392485
671.131	0.000898952	0.000609752	0.000571399	0.00043827
671.917	0.000898027	0.000498422	0.000508116	0.00038336
672.703	0.000868272	0.000625294	0.000529796	0.000400299
673.489	0.000899224	0.000529997	0.00053231	0.000406502
674.275	0.000821948	0.000442767	0.000531868	0.000405793
675.061	0.000830965	0.000666238	0.00055991	0.000431557
675.847	0.000912757	0.000638649	0.000554508	0.00042912
676.633	0.000869225	0.000556233	0.000537744	0.000413909
677.419	0.000749311	0.000644625	0.00055065	0.000425291
678.205	0.000847056	0.00072544	0.000586464	0.000457096
678.991	0.000834225	0.000614297	0.00058472	0.000457058
679.777	0.000899579	0.000636721	0.000559295	0.000435254
680.563	0.000874905	0.000809388	0.000622093	0.00049614
681.349	0.000731741	0.000641036	0.000560863	0.000439156
682.135	0.000770023	0.000770082	0.000554336	0.000435019
682.921	0.0009012	0.0006972	0.000629661	0.00050111

## Sheet: Kinetics Figure 2C
Dealy time /ps	Transient absorption at 550nm	fit
-4.81673	4.8868e-05	-4.33681e-18
-4.61846	-2.21781e-06	4.85723e-17
-4.4188	-1.94098e-05	4.16334e-17
-4.21859	-4.10265e-05	1.73472e-18
-4.0188	-4.37262e-05	0
-3.81954	-3.52795e-05	0
-3.62073	-7.39646e-05	-5.59204e-304
-3.41915	-7.41864e-05	-1.67768e-271
-3.21866	-3.5618e-05	-4.80013e-241
-3.01852	-4.55833e-05	-1.77599e-212
-2.81907	-3.15896e-05	-7.85232e-186
-2.61935	5.79777e-05	-5.64817e-161
-2.41943	6.91096e-05	-6.38216e-138
-2.21882	-1.43669e-05	-1.25427e-116
-2.16825	-4.08205e-05	-1.49728e-111
-2.11352	-5.81452e-05	-3.45089e-106
-2.06709	-7.52085e-05	-9.54505e-102
-2.01538	-0.000109681	-6.46514e-97
-1.96609	-0.000138142	-2.0014e-92
-1.9183	-7.97084e-05	-3.54175e-88
-1.86791	-4.22823e-05	-8.22141e-84
-1.81783	-0.000108866	-1.37602e-79
-1.76605	-2.49895e-05	-2.4262e-75
-1.71589	3.04745e-05	-2.40606e-71
-1.66611	-1.64319e-05	-1.71199e-67
-1.61567	8.86003e-05	-1.0496e-63
-1.56408	-1.53858e-05	-5.94797e-60
-1.51455	6.29826e-07	-1.83325e-56
-1.46668	3.76809e-05	-3.37676e-53
-1.41745	-3.84916e-05	-5.97587e-50
-1.36636	-6.19925e-06	-1.07195e-46
-1.31862	-2.1328e-05	-9.17825e-44
-1.26871	-4.38752e-05	-8.25631e-41
-1.21678	-2.94409e-05	-7.39168e-38
-1.16348	0.000107894	-5.89836e-35
-1.1163	5.60229e-05	-1.70045e-32
-1.06497	7.85826e-05	-6.17185e-30
-1.01494	-6.67298e-05	-1.47841e-27
-0.967441	-8.21333e-07	-2.10093e-25
-0.917289	-9.1437e-05	-3.0398e-23
-0.867682	-3.92876e-05	-3.20782e-21
-0.818597	-9.89607e-05	-2.49475e-19
-0.767735	-4.93738e-05	-1.73566e-17
-0.718544	1.56064e-05	-8.09393e-16
-0.668018	3.40998e-05	-3.20708e-14
-0.617898	6.93748e-05	-9.43776e-13
-0.566108	3.37636e-05	-2.34731e-11
-0.514899	-4.54887e-05	-4.24943e-10
-0.466876	-0.00014267	-4.97614e-09
-0.41737	-0.00032601	-4.84567e-08
-0.36781	-0.000510855	-3.62094e-07
-0.317797	-0.00065182	-2.09303e-06
-0.267869	-0.000197112	-9.09133e-06
-0.217237	0.00325346	-2.97956e-05
-0.166802	0.00134888	-6.96621e-05
-0.116127	-0.000498183	-0.000107412
-0.0643896	-0.000196154	-6.83354e-05
-0.0152406	-0.00100925	0.00012751
0.0329574	0.00101723	0.000482624
0.0848874	0.00124371	0.000939487
0.131308	0.00153827	0.00128544
0.183894	0.00163626	0.00152826
0.23189	0.00151065	0.00162857
0.281882	0.00159894	0.0016641
0.333635	0.00167504	0.00167169
0.383301	0.00158549	0.00167119
0.433325	0.00153806	0.00166926
0.482859	0.00168605	0.00166727
0.531819	0.00166377	0.00166545
0.586379	0.00165606	0.0016636
0.633579	0.00164472	0.00166214
0.682069	0.001526	0.00166076
0.733139	0.00155055	0.00165943
0.783579	0.00163862	0.00165822
0.834679	0.00161533	0.0016571
0.884119	0.00160903	0.0016561
0.935469	0.00158582	0.00165514
0.985459	0.00169134	0.00165428
1.03523	0.00162361	0.00165349
1.08396	0.00151408	0.00165277
1.12955	0.0016514	0.00165214
1.18363	0.0016691	0.00165145
1.23399	0.00160012	0.00165085
1.283	0.00159212	0.0016503
1.33256	0.00173093	0.00164978
1.38275	0.00154157	0.00164929
1.43249	0.00153494	0.00164883
1.48347	0.00164814	0.00164838
1.53481	0.00167017	0.00164796
1.58418	0.00167318	0.00164757
1.63517	0.00173688	0.00164719
1.68428	0.00167573	0.00164685
1.73206	0.00161748	0.00164652
1.7819	0.00162455	0.0016462
1.83397	0.00170403	0.00164587
1.88374	0.001666	0.00164557
1.93441	0.00158496	0.00164528
1.98548	0.00163112	0.00164499
2.03353	0.00161966	0.00164473
2.08354	0.00157037	0.00164447
2.1353	0.00166624	0.00164421
2.18612	0.00171211	0.00164395
2.23498	0.00159314	0.00164372
2.28162	0.00150082	0.00164349
2.33227	0.00165919	0.00164326
2.38261	0.00180867	0.00164303
2.43484	0.00168479	0.00164279
2.48331	0.00167495	0.00164258
2.53459	0.00166883	0.00164236
2.58397	0.00162355	0.00164215
2.63352	0.0016699	0.00164194
2.6832	0.00170707	0.00164173
2.73529	0.00163361	0.00164152
2.78437	0.00162879	0.00164132
2.83329	0.00165916	0.00164113
2.88253	0.00161059	0.00164093
2.933	0.00164918	0.00164073
2.98285	0.0016061	0.00164054
3.03385	0.00164401	0.00164034
3.08501	0.00164742	0.00164014
3.13466	0.00144898	0.00163995
3.18605	0.00169706	0.00163976
3.23572	0.00171893	0.00163957
3.28582	0.00174662	0.00163939
3.33044	0.00173866	0.00163922
3.38139	0.00163661	0.00163903
3.43124	0.00168831	0.00163885
3.48407	0.00173486	0.00163866
3.53449	0.00164012	0.00163847
3.58421	0.00163073	0.00163829
3.63509	0.00159168	0.00163811
3.68442	0.00154671	0.00163793
3.73375	0.00164028	0.00163776
3.786	0.00157972	0.00163757
3.83389	0.00164538	0.0016374
3.88188	0.00165449	0.00163723
3.93336	0.00165946	0.00163705
3.98464	0.0015608	0.00163688
4.03192	0.00168607	0.00163671
4.08576	0.00170876	0.00163652
4.13224	0.00165923	0.00163636
4.18535	0.00168946	0.00163618
4.23309	0.00174094	0.00163602
4.28355	0.00161939	0.00163584
4.33266	0.00165451	0.00163568
4.38423	0.00166217	0.0016355
4.43301	0.00167815	0.00163534
4.4826	0.00159648	0.00163517
4.53118	0.00154052	0.001635
4.58427	0.00164992	0.00163483
4.63492	0.00163783	0.00163466
4.68501	0.00167796	0.00163449
4.73571	0.00158608	0.00163432
4.78726	0.00169028	0.00163415
4.83524	0.00167091	0.00163399
4.88374	0.00166472	0.00163383
4.93255	0.00169944	0.00163367
4.98082	0.00159366	0.00163351
5.03369	0.00159178	0.00163334
5.08203	0.00159276	0.00163318
5.13471	0.00164077	0.00163301
5.18516	0.00156628	0.00163285
5.23365	0.00156003	0.00163269
5.28598	0.00164469	0.00163253
5.33425	0.00169505	0.00163237
5.3844	0.00162584	0.00163221
5.43414	0.00160942	0.00163205
5.48555	0.00169182	0.00163189
5.53403	0.0016116	0.00163174
5.58311	0.00162958	0.00163158
5.63292	0.00157292	0.00163142
5.68189	0.00171258	0.00163127
5.73238	0.00173278	0.00163111
5.78409	0.0017356	0.00163095
5.8345	0.00172801	0.00163079
5.8854	0.00161259	0.00163063
5.93505	0.00157642	0.00163048
5.98256	0.00152852	0.00163033
6.03139	0.00158636	0.00163018
6.08294	0.00163549	0.00163003
6.13236	0.00162056	0.00162987
6.17992	0.00160362	0.00162973
6.23253	0.00167731	0.00162957
6.28381	0.00161773	0.00162941
6.33545	0.00156872	0.00162926
6.38401	0.00156531	0.00162911
6.43481	0.00163623	0.00162896
6.48447	0.00165743	0.00162881
6.53163	0.0016521	0.00162867
6.58428	0.00166807	0.00162851
6.63733	0.00166216	0.00162835
6.68289	0.00169428	0.00162822
6.72978	0.00170296	0.00162808
6.7844	0.00181451	0.00162792
6.83398	0.00163502	0.00162777
6.88411	0.00157742	0.00162762
6.93396	0.00164697	0.00162748
6.98739	0.00164742	0.00162732
7.03303	0.00169337	0.00162719
7.08277	0.00158893	0.00162704
7.13425	0.00161236	0.00162689
7.18337	0.00169561	0.00162675
7.23508	0.00164412	0.0016266
7.28298	0.0016955	0.00162647
7.33321	0.00164004	0.00162632
7.3846	0.00175491	0.00162617
7.43432	0.00164928	0.00162603
7.48313	0.00148456	0.00162589
7.53099	0.00164816	0.00162576
7.58228	0.0015598	0.00162561
7.63341	0.00167342	0.00162547
7.6834	0.00160301	0.00162533
7.73256	0.00161271	0.00162519
7.78478	0.00149859	0.00162505
7.83456	0.00158644	0.00162491
7.88469	0.00162234	0.00162477
7.93494	0.00153168	0.00162463
7.98324	0.00159992	0.00162449
8.03416	0.00159147	0.00162435
8.08571	0.00156516	0.00162421
8.13398	0.00154928	0.00162408
8.18456	0.00164223	0.00162394
8.23493	0.00165481	0.0016238
8.281	0.00166585	0.00162368
8.33539	0.00164068	0.00162353
8.38345	0.00150496	0.0016234
8.4326	0.0015991	0.00162327
8.48664	0.00166358	0.00162312
8.53348	0.00167239	0.001623
8.58654	0.00170215	0.00162285
8.6359	0.00161697	0.00162272
8.68098	0.00156338	0.0016226
8.73043	0.00164303	0.00162247
8.78213	0.00163067	0.00162233
8.98036	0.00168748	0.00162181
9.18246	0.00171448	0.00162128
9.3794	0.00164402	0.00162077
9.57993	0.00161244	0.00162026
9.78003	0.00160618	0.00161976
9.98363	0.00162249	0.00161925
10.1806	0.00168879	0.00161876
10.3803	0.00167627	0.00161827
10.583	0.00158809	0.00161777
10.7829	0.00155237	0.00161729
10.9805	0.00158413	0.00161682
11.1813	0.0016299	0.00161635
11.3796	0.00165554	0.00161588
11.5813	0.00165497	0.00161542
11.7803	0.00161326	0.00161496
11.979	0.00165914	0.00161451
12.1826	0.0016575	0.00161405
12.3796	0.00159963	0.00161361
12.5814	0.00161734	0.00161317
12.7807	0.00165038	0.00161273
12.9801	0.00160718	0.0016123
13.1819	0.00153308	0.00161186
13.3802	0.00153298	0.00161144
13.5805	0.00150061	0.00161102
13.7814	0.00154308	0.00161059
13.98	0.00167082	0.00161018
14.1821	0.00172115	0.00160977
14.3816	0.00166933	0.00160936
14.58	0.00163049	0.00160896
14.7824	0.00164905	0.00160855
14.9805	0.00164006	0.00160816
15.1798	0.001563	0.00160776
15.3816	0.00151784	0.00160737
15.5812	0.00156876	0.00160698
15.7805	0.00160107	0.0016066
15.982	0.00154143	0.00160621
16.1828	0.00152961	0.00160583
16.38	0.00155112	0.00160546
16.5828	0.00154896	0.00160508
16.7818	0.00155038	0.00160472
16.9813	0.00157594	0.00160435
17.1785	0.00161347	0.00160399
17.3794	0.00161532	0.00160363
17.5806	0.00161742	0.00160327
17.7805	0.00163282	0.00160291
17.9805	0.00157784	0.00160256
18.1825	0.0014953	0.0016022
18.381	0.00152208	0.00160185
18.5811	0.00160593	0.00160151
18.7813	0.00162372	0.00160116
18.9813	0.00158361	0.00160082
19.18	0.00161253	0.00160049
19.3808	0.00167679	0.00160015
19.5816	0.00165233	0.00159981
19.7795	0.00164007	0.00159948
19.9802	0.00162205	0.00159915
20.181	0.00158286	0.00159882
20.3811	0.00156387	0.0015985
20.5798	0.00156687	0.00159818
20.7796	0.00160424	0.00159786
20.9798	0.00163316	0.00159754
21.181	0.00162571	0.00159722
21.3812	0.00161057	0.0015969
21.5798	0.00161679	0.00159659
21.7805	0.0016536	0.00159628
21.9822	0.0016558	0.00159597
22.1806	0.00160266	0.00159566
22.3805	0.00157144	0.00159536
22.5802	0.00162516	0.00159505
22.7814	0.00169272	0.00159475
22.9805	0.00167818	0.00159445
23.181	0.00163112	0.00159415
23.3813	0.00160126	0.00159385
23.5787	0.00158207	0.00159356
23.7803	0.00161369	0.00159326
23.9814	0.00164771	0.00159297
24.1805	0.00163591	0.00159268
24.38	0.00159886	0.00159239
24.5792	0.0015923	0.00159211
24.7806	0.00159357	0.00159182
24.9813	0.00160496	0.00159153
25.1804	0.00159198	0.00159125
25.3811	0.00159605	0.00159097
25.582	0.00167278	0.00159069
25.7797	0.00160097	0.00159041
25.981	0.00152252	0.00159013
26.1826	0.00158273	0.00158985
26.3814	0.00162117	0.00158958
26.5822	0.00161605	0.0015893
26.7819	0.0016175	0.00158903
26.9822	0.00163218	0.00158876
27.1808	0.00163052	0.00158849
27.3805	0.00161834	0.00158822
27.5814	0.0016129	0.00158796
27.781	0.00161032	0.00158769
27.9825	0.00158226	0.00158742
28.1818	0.00152721	0.00158716
28.3808	0.00145444	0.0015869
28.581	0.00146699	0.00158664
28.7813	0.00156397	0.00158637
28.9801	0.00159712	0.00158612
29.1808	0.00156244	0.00158586
29.379	0.00156176	0.0015856
29.5801	0.00162983	0.00158534
29.7816	0.00167295	0.00158509
29.9808	0.00156302	0.00158483
30.1807	0.00150323	0.00158458
30.3794	0.00159303	0.00158433
30.5801	0.00155605	0.00158408
30.782	0.00152809	0.00158382
30.9825	0.00156219	0.00158357
31.1829	0.00153407	0.00158332
31.3817	0.00154959	0.00158308
31.5798	0.00152874	0.00158283
31.7805	0.00157814	0.00158259
31.9828	0.00157537	0.00158234
32.1817	0.00157027	0.00158209
32.3804	0.00154885	0.00158185
32.5806	0.00149784	0.00158161
32.78	0.00158113	0.00158137
32.9828	0.0015534	0.00158112
33.1822	0.00150598	0.00158088
33.3815	0.00163027	0.00158064
33.5807	0.00170978	0.0015804
33.7817	0.00154106	0.00158017
34.281	0.00149721	0.00157957
34.7808	0.00160711	0.00157898
35.2811	0.00167493	0.0015784
35.7828	0.00175992	0.00157782
36.283	0.0017044	0.00157724
36.782	0.00162225	0.00157667
37.2821	0.00166652	0.0015761
37.7817	0.00150718	0.00157553
38.2827	0.00148361	0.00157497
38.7846	0.00137311	0.00157441
39.2835	0.00153994	0.00157385
39.7831	0.00168089	0.0015733
40.2824	0.00143489	0.00157275
40.7832	0.00133348	0.0015722
41.2828	0.0016517	0.00157166
41.7845	0.00165573	0.00157111
42.2833	0.00136019	0.00157057
42.7828	0.0017066	0.00157004
43.2834	0.00144075	0.0015695
43.7832	0.0016084	0.00156897
44.2828	0.00154448	0.00156844
44.7814	0.00168678	0.00156791
45.2826	0.00144961	0.00156738
45.7816	0.00157457	0.00156685
46.2838	0.00164279	0.00156633
46.7816	0.00150643	0.00156581
47.2829	0.00157932	0.00156529
47.7813	0.00176717	0.00156477
48.2824	0.00168917	0.00156425
48.7849	0.00141525	0.00156373
49.2834	0.00149281	0.00156322
49.7817	0.00141588	0.00156271
50.2812	0.00143694	0.0015622
50.782	0.00130494	0.00156169
51.2843	0.00161574	0.00156118
51.782	0.00174316	0.00156067
52.2824	0.00177499	0.00156017
52.7824	0.00170087	0.00155966
53.2812	0.00132582	0.00155916
53.7837	0.00124193	0.00155866
54.2822	0.0013366	0.00155816
54.7817	0.00149444	0.00155766
55.2855	0.00157767	0.00155715
55.7844	0.00169225	0.00155666
56.2835	0.00169769	0.00155616
56.7821	0.00151519	0.00155566
57.2828	0.00165774	0.00155517
57.7835	0.00164976	0.00155467
58.2824	0.00146287	0.00155418
58.7815	0.00170463	0.00155369
59.2829	0.00148092	0.00155319
59.7818	0.00164593	0.0015527
60.2834	0.00142901	0.00155221
60.7821	0.00160623	0.00155172
61.2826	0.00147525	0.00155123
61.7813	0.00141635	0.00155075
62.2821	0.00165787	0.00155026
62.7847	0.00168296	0.00154977
63.2808	0.00148633	0.00154928
63.7833	0.00140911	0.0015488
64.2828	0.00162471	0.00154831
64.7812	0.00173928	0.00154783
65.2826	0.0017625	0.00154734
65.7814	0.00171638	0.00154686
66.2824	0.00160974	0.00154638
66.7814	0.00168333	0.0015459
67.2819	0.00164178	0.00154541
67.7824	0.00170117	0.00154493
68.2828	0.0016092	0.00154445
68.7826	0.00143887	0.00154397
69.2811	0.00132656	0.00154349
69.7832	0.00138047	0.00154301
70.2833	0.00154395	0.00154253
70.7843	0.00145119	0.00154205
71.2828	0.00142909	0.00154158
71.784	0.00163382	0.0015411
72.2836	0.00138045	0.00154062
72.7812	0.00155051	0.00154015
73.2829	0.00143287	0.00153967
73.7828	0.00156025	0.00153919
74.2822	0.0014877	0.00153872
74.7804	0.00149923	0.00153825
75.2834	0.00154639	0.00153777
75.7805	0.00143338	0.0015373
76.2836	0.00162723	0.00153682
76.7825	0.00159253	0.00153635
77.2841	0.00141613	0.00153588
77.7796	0.00151223	0.00153541
78.2837	0.0016513	0.00153493
78.784	0.00150333	0.00153446
79.2824	0.00152687	0.00153399
79.7838	0.00142725	0.00153352
80.2813	0.00146202	0.00153305
80.7812	0.00148681	0.00153258
81.2795	0.0014756	0.00153211
81.7818	0.00159625	0.00153164
82.2806	0.00159199	0.00153117
82.7802	0.00147812	0.00153071
83.2812	0.00153131	0.00153024
83.7817	0.00159801	0.00152977
84.7841	0.00151226	0.00152883
85.785	0.00162722	0.0015279
86.7828	0.00153752	0.00152697
87.784	0.00157536	0.00152603
88.7843	0.00140302	0.0015251
89.7833	0.00152941	0.00152418
90.7839	0.00140152	0.00152325
91.7854	0.00142239	0.00152232
92.7872	0.00152276	0.0015214
93.7851	0.00148062	0.00152047
94.7887	0.00142036	0.00151955
95.7836	0.00154958	0.00151863
96.7834	0.00144012	0.00151771
97.783	0.00144719	0.00151679
98.7852	0.00146382	0.00151587
99.7851	0.0015335	0.00151496
100.784	0.00152601	0.00151404
101.783	0.00155743	0.00151313
102.785	0.00140514	0.00151222
103.784	0.00161032	0.00151131
104.786	0.00151464	0.00151039
105.785	0.0014787	0.00150948
106.783	0.00148297	0.00150858
107.783	0.00146027	0.00150767
108.784	0.00153654	0.00150676
109.783	0.00152666	0.00150586
110.783	0.00143636	0.00150495
111.783	0.00150876	0.00150405
112.786	0.00154312	0.00150315
113.785	0.00147884	0.00150225
114.782	0.00143183	0.00150135
115.783	0.00148258	0.00150045
116.783	0.00168545	0.00149955
117.785	0.00149272	0.00149865
118.787	0.00155048	0.00149776
119.784	0.00151004	0.00149686
120.784	0.00143502	0.00149597
121.784	0.00152596	0.00149508
122.783	0.00148796	0.00149419
123.785	0.00142751	0.00149329
124.784	0.00142706	0.00149241
125.783	0.00154924	0.00149152
126.783	0.00152934	0.00149063
127.783	0.00149275	0.00148974
128.783	0.0014891	0.00148886
129.785	0.00152758	0.00148797
130.785	0.00156977	0.00148709
131.785	0.00152308	0.00148621
132.783	0.00143013	0.00148533
133.785	0.00137479	0.00148445
134.784	0.0014101	0.00148357
135.782	0.00150987	0.00148269
136.784	0.00145565	0.00148181
137.783	0.00155978	0.00148094
138.782	0.00150769	0.00148006
139.782	0.00143695	0.00147919
140.784	0.00153408	0.00147831
141.786	0.00154298	0.00147744
142.784	0.00144676	0.00147657
143.783	0.00139073	0.0014757
144.782	0.00135958	0.00147483
145.782	0.00149352	0.00147396
146.782	0.0014387	0.0014731
147.784	0.00147192	0.00147223
148.781	0.00139878	0.00147137
149.785	0.00140961	0.0014705
150.785	0.0013977	0.00146964
151.786	0.00140127	0.00146877
152.782	0.00144393	0.00146791
153.787	0.00143557	0.00146705
154.785	0.00159018	0.00146619
155.784	0.00147804	0.00146533
156.784	0.00153114	0.00146448
157.785	0.00147874	0.00146362
158.785	0.00143108	0.00146276
159.787	0.00151231	0.00146191
160.783	0.00149936	0.00146106
161.787	0.00141942	0.0014602
162.783	0.00142373	0.00145935
163.781	0.00151562	0.0014585
164.784	0.00145639	0.00145765
165.785	0.00145747	0.0014568
166.785	0.00141818	0.00145595
167.786	0.00147545	0.00145511
168.787	0.00149091	0.00145426
169.782	0.00138478	0.00145342
170.784	0.00152301	0.00145257
171.786	0.00158063	0.00145173
172.783	0.00154267	0.00145089
173.783	0.00149454	0.00145005
174.782	0.00151816	0.00144921
175.785	0.00150764	0.00144837
176.786	0.00148482	0.00144753
177.784	0.00145831	0.00144669
178.785	0.0013861	0.00144585
179.784	0.00145394	0.00144502
180.782	0.00149909	0.00144418
181.784	0.00144698	0.00144335
182.783	0.00145804	0.00144252
183.787	0.00133903	0.00144168
184.787	0.00141281	0.00144085
185.783	0.00149579	0.00144002
186.785	0.00149411	0.00143919
187.785	0.00154858	0.00143836
188.785	0.00132243	0.00143754
189.782	0.00154541	0.00143671
190.784	0.00144077	0.00143589
191.785	0.00150685	0.00143506
192.785	0.001449	0.00143424
193.783	0.00155192	0.00143341
194.788	0.00144669	0.00143259
195.785	0.00139971	0.00143177
196.781	0.00148557	0.00143095
197.784	0.00142807	0.00143013
198.785	0.00133392	0.00142931
199.785	0.0014451	0.00142849
200.786	0.00141592	0.00142768
201.785	0.00145883	0.00142686
202.785	0.00143105	0.00142605
203.782	0.00136917	0.00142524
204.782	0.00140647	0.00142442
205.78	0.00148893	0.00142361
206.784	0.00136687	0.0014228
207.784	0.00135017	0.00142199
208.783	0.00135187	0.00142118
209.785	0.00151942	0.00142037
210.783	0.00150706	0.00141956
211.785	0.00153473	0.00141875
212.786	0.00141202	0.00141795
213.782	0.00147284	0.00141714
214.782	0.00145071	0.00141634
215.785	0.00140617	0.00141553
216.785	0.00137813	0.00141473
217.782	0.00153801	0.00141393
218.785	0.00157625	0.00141313
219.787	0.00143665	0.00141233
220.782	0.00148641	0.00141153
221.783	0.00143887	0.00141073
222.787	0.00144579	0.00140993
223.783	0.00147366	0.00140914
224.783	0.00146098	0.00140834
225.782	0.00145234	0.00140755
226.784	0.00139492	0.00140675
227.782	0.0013813	0.00140596
228.783	0.00133416	0.00140517
229.785	0.00152528	0.00140438
230.786	0.00150761	0.00140359
231.781	0.00142126	0.0014028
232.787	0.00137953	0.00140201
233.787	0.00129507	0.00140122
234.783	0.00138571	0.00140043
235.781	0.00146221	0.00139965
236.782	0.00139604	0.00139886
237.783	0.00144768	0.00139808
238.785	0.00134604	0.00139729
239.786	0.00134156	0.00139651
240.785	0.00140963	0.00139573
241.784	0.00143357	0.00139495
242.785	0.00136787	0.00139416
243.781	0.00142056	0.00139339
244.782	0.00128747	0.00139261
245.784	0.00135369	0.00139183
246.784	0.00137531	0.00139105
247.784	0.00154092	0.00139028
248.784	0.0014334	0.0013895
249.782	0.00144446	0.00138873
250.783	0.00152406	0.00138795
251.782	0.00133801	0.00138718
252.783	0.00144707	0.00138641
253.784	0.00140788	0.00138563
254.784	0.00131414	0.00138486
255.785	0.00145072	0.00138409
256.785	0.0014488	0.00138332
257.784	0.00138141	0.00138256
258.785	0.00139535	0.00138179
259.783	0.00150733	0.00138102
260.785	0.00135828	0.00138025
261.786	0.00136027	0.00137949
262.783	0.00134185	0.00137873
263.784	0.00123768	0.00137796
264.783	0.00137861	0.0013772
265.784	0.00141784	0.00137644
266.786	0.00137333	0.00137568
267.785	0.00132884	0.00137492
268.785	0.00140432	0.00137416
269.784	0.00142194	0.0013734
270.784	0.00144279	0.00137264
271.785	0.00146058	0.00137188
272.786	0.00145031	0.00137113
273.785	0.00135021	0.00137037
274.786	0.00142595	0.00136961
275.783	0.00139457	0.00136886
276.783	0.00148729	0.00136811
277.783	0.00146007	0.00136736
278.782	0.00141766	0.00136661
279.785	0.00141228	0.00136585
280.786	0.00123134	0.0013651
281.784	0.00134715	0.00136435
282.784	0.00136003	0.00136361
283.785	0.00134477	0.00136286
284.782	0.00140367	0.00136211
285.783	0.00149656	0.00136136
286.785	0.00133067	0.00136062
287.783	0.00132096	0.00135987
288.785	0.00137938	0.00135913
289.785	0.00132317	0.00135839
290.784	0.00130494	0.00135764
291.782	0.0013203	0.0013569
292.782	0.00142202	0.00135616
293.785	0.0013942	0.00135542
294.786	0.00128	0.00135468
295.785	0.00131987	0.00135394
296.787	0.00138172	0.0013532
297.786	0.00137807	0.00135247
298.784	0.00138907	0.00135173
299.784	0.00132801	0.001351
300.784	0.00130651	0.00135026
301.786	0.00137338	0.00134952
302.784	0.00134383	0.00134879
303.785	0.00128201	0.00134806
304.785	0.00126573	0.00134733
305.788	0.00122414	0.00134659
306.787	0.00143661	0.00134586
307.784	0.00136793	0.00134514
308.782	0.00126065	0.00134441
309.785	0.00121918	0.00134368
310.783	0.00118282	0.00134295
311.783	0.00127891	0.00134222
312.783	0.00126059	0.0013415
313.784	0.00135182	0.00134077
314.783	0.00140255	0.00134005
315.782	0.00125633	0.00133933
316.783	0.00134122	0.0013386
317.784	0.00131585	0.00133788
318.784	0.00134614	0.00133716
319.785	0.0013767	0.00133643
320.785	0.00142284	0.00133571
321.782	0.00142993	0.001335
322.784	0.00156158	0.00133428
323.782	0.0013378	0.00133356
324.781	0.00130459	0.00133284
325.781	0.00127175	0.00133213
326.783	0.00135429	0.00133141
327.782	0.00130384	0.00133069
328.783	0.00128423	0.00132998
329.782	0.00125497	0.00132927
330.782	0.00138514	0.00132855
331.783	0.00127511	0.00132784
332.782	0.00136149	0.00132713
333.786	0.00128806	0.00132641
335.786	0.00133362	0.00132499
337.787	0.00126873	0.00132358
339.783	0.00132897	0.00132216
341.784	0.00125454	0.00132075
343.782	0.0014139	0.00131934
345.786	0.00125672	0.00131794
347.784	0.00131283	0.00131653
349.784	0.00133753	0.00131513
351.787	0.00130679	0.00131373
353.787	0.00125059	0.00131234
355.786	0.00123888	0.00131095
357.786	0.00137142	0.00130956
359.785	0.00120161	0.00130817
361.786	0.00128645	0.00130679
363.785	0.0012515	0.0013054
365.785	0.00123809	0.00130403
367.784	0.00127144	0.00130265
369.787	0.00111872	0.00130127
371.785	0.00118321	0.0012999
373.787	0.00122887	0.00129853
375.783	0.00125896	0.00129717
377.784	0.00123618	0.00129581
379.783	0.00118798	0.00129445
381.787	0.0012222	0.00129309
383.786	0.00123717	0.00129173
385.784	0.00124003	0.00129038
387.784	0.00133178	0.00128903
389.784	0.00127523	0.00128768
391.784	0.00133227	0.00128634
393.787	0.00129548	0.00128499
395.786	0.00118588	0.00128365
397.786	0.00126987	0.00128232
399.785	0.00119103	0.00128098
401.786	0.00143134	0.00127965
403.788	0.00126766	0.00127832
405.787	0.0013321	0.00127699
407.786	0.00133901	0.00127567
409.786	0.00125779	0.00127434
411.786	0.00125224	0.00127303
413.787	0.0012633	0.00127171
415.786	0.00111987	0.00127039
417.784	0.00119722	0.00126908
419.785	0.0014113	0.00126777
421.784	0.00127063	0.00126646
423.783	0.00126491	0.00126516
425.787	0.00146134	0.00126385
427.784	0.00125307	0.00126255
429.783	0.00105237	0.00126126
431.785	0.00124563	0.00125996
433.786	0.00134423	0.00125867
435.787	0.00133905	0.00125737
437.784	0.00126792	0.00125609
439.786	0.00131967	0.0012548
441.785	0.00126214	0.00125352
443.788	0.00113424	0.00125223
445.785	0.00131585	0.00125096
447.784	0.00131242	0.00124968
449.788	0.00132696	0.0012484
451.785	0.00132725	0.00124713
453.786	0.00126429	0.00124586
455.784	0.00132959	0.0012446
457.785	0.0013388	0.00124333
459.785	0.00122171	0.00124207
461.785	0.00129655	0.00124081
463.785	0.00127995	0.00123955
465.787	0.00126528	0.00123829
467.786	0.00126422	0.00123704
469.784	0.00120222	0.00123579
471.787	0.00124263	0.00123453
473.784	0.00129701	0.00123329
475.785	0.00126135	0.00123204
477.785	0.00129989	0.0012308
479.786	0.00130776	0.00122956
481.785	0.00108802	0.00122832
483.784	0.00124166	0.00122709
485.787	0.00118648	0.00122585
487.787	0.00117205	0.00122462
489.784	0.00119341	0.00122339
491.784	0.00113226	0.00122216
493.786	0.00122629	0.00122094
495.784	0.00117855	0.00121971
497.787	0.00124275	0.00121849
499.786	0.00110194	0.00121727
501.786	0.00121253	0.00121606
503.785	0.0012692	0.00121484
505.785	0.00112881	0.00121363
507.787	0.00126914	0.00121242
509.788	0.00121714	0.00121121
511.784	0.00117252	0.00121
513.784	0.00121366	0.0012088
515.79	0.00116624	0.00120759
517.787	0.00110585	0.0012064
519.787	0.00112626	0.0012052
521.784	0.00117349	0.001204
523.787	0.00116881	0.00120281
525.786	0.00110901	0.00120162
527.785	0.00120142	0.00120043
529.789	0.00114707	0.00119924
531.788	0.00115339	0.00119805
533.787	0.00110608	0.00119687
535.785	0.0011513	0.00119569
537.787	0.00118011	0.00119451
539.783	0.00124968	0.00119333
541.789	0.00114684	0.00119215
543.786	0.00113188	0.00119098
545.785	0.00132732	0.00118981
547.786	0.00126057	0.00118864
549.788	0.00109519	0.00118747
551.787	0.00113239	0.00118631
553.785	0.00115093	0.00118514
555.786	0.00126319	0.00118398
557.787	0.00131367	0.00118282
559.784	0.00117284	0.00118167
561.784	0.00117991	0.00118051
563.785	0.00130699	0.00117936
565.785	0.00113385	0.0011782
567.785	0.001187	0.00117705
569.784	0.00110607	0.0011759
571.781	0.001054	0.00117476
573.783	0.00114741	0.00117361
575.784	0.00118836	0.00117247
577.785	0.00112917	0.00117133
579.787	0.00115852	0.00117019
581.785	0.00111582	0.00116905
583.785	0.00122513	0.00116792
585.784	0.00116835	0.00116679
587.783	0.00127523	0.00116566
589.784	0.00121002	0.00116453
591.784	0.001097	0.0011634
593.784	0.00110501	0.00116227
595.787	0.00107009	0.00116115
597.784	0.00112923	0.00116003
599.784	0.00117759	0.00115891
601.784	0.00110805	0.00115779
603.783	0.00116799	0.00115667
605.783	0.0011287	0.00115556
607.783	0.00118262	0.00115444
609.785	0.00118804	0.00115333
611.783	0.00121687	0.00115222
613.785	0.00117012	0.00115111
615.786	0.0011598	0.00115001
617.786	0.00126652	0.0011489
619.784	0.00109558	0.0011478
621.783	0.00111847	0.0011467
623.786	0.00108876	0.0011456
625.785	0.00110012	0.0011445
627.784	0.00122328	0.00114341
629.785	0.00126263	0.00114232
631.785	0.00116802	0.00114122
633.783	0.00121307	0.00114013
635.785	0.00108853	0.00113904
637.785	0.00116812	0.00113796
639.786	0.00110013	0.00113687
641.786	0.0010166	0.00113579
643.784	0.00111854	0.00113471
645.784	0.00125378	0.00113363
647.785	0.00102071	0.00113255
649.788	0.00106262	0.00113147
651.786	0.00113926	0.0011304
653.784	0.00116082	0.00112933
655.785	0.00113812	0.00112825
657.787	0.0012454	0.00112718
659.786	0.00120409	0.00112612
661.786	0.0011938	0.00112505
663.785	0.00121726	0.00112398
665.784	0.00121361	0.00112292
667.784	0.00121228	0.00112186
669.783	0.00116687	0.0011208
671.785	0.00111701	0.00111974
673.784	0.00107257	0.00111869
675.785	0.00102763	0.00111763
677.785	0.00110012	0.00111658
679.786	0.00100803	0.00111552
681.786	0.00115761	0.00111447
683.784	0.00117552	0.00111343
685.784	0.00111699	0.00111238
687.782	0.00114374	0.00111134
689.783	0.00107492	0.00111029
691.785	0.00111371	0.00110925
693.784	0.00126144	0.00110821
695.784	0.00106114	0.00110717
697.784	0.00103526	0.00110613
699.782	0.00115169	0.0011051
701.781	0.00104724	0.00110406
703.783	0.00107352	0.00110303
705.784	0.00102989	0.001102
707.783	0.0010679	0.00110097
709.784	0.0011322	0.00109994
711.783	0.00108531	0.00109891
713.782	0.0010637	0.00109789
715.782	0.00114364	0.00109687
717.783	0.00108255	0.00109584
719.784	0.00110783	0.00109482
721.787	0.00119065	0.0010938
723.785	0.00108238	0.00109279
725.783	0.00116495	0.00109177
727.783	0.00110083	0.00109076
729.786	0.00103887	0.00108974
731.785	0.00113049	0.00108873
733.786	0.00100484	0.00108772
735.784	0.00117108	0.00108672
737.786	0.000996208	0.00108571
739.783	0.00113133	0.0010847
741.786	0.00113465	0.0010837
743.785	0.00101211	0.0010827
745.783	0.00105418	0.0010817
747.785	0.000965606	0.0010807
749.785	0.0010712	0.0010797
751.787	0.00103748	0.0010787
753.785	0.00096581	0.00107771
755.786	0.00103246	0.00107671
757.789	0.000999235	0.00107572
759.784	0.00110355	0.00107473
761.783	0.000974208	0.00107374
763.787	0.00100874	0.00107275
765.785	0.00119436	0.00107177
767.784	0.00111273	0.00107078
769.784	0.00100543	0.0010698
771.784	0.00115091	0.00106881
773.786	0.00111672	0.00106783
775.787	0.00101428	0.00106685
777.786	0.0010341	0.00106588
779.782	0.00105743	0.0010649
781.788	0.0011332	0.00106392
783.786	0.00104474	0.00106295
785.787	0.00111783	0.00106198
787.783	0.00111206	0.00106101
789.785	0.00109549	0.00106004
791.787	0.00113215	0.00105907
793.787	0.00102321	0.0010581
795.784	0.00105691	0.00105714
797.785	0.00107309	0.00105617
799.787	0.00113247	0.00105521
801.783	0.000969696	0.00105425
803.784	0.000933318	0.00105329
805.789	0.0010765	0.00105233
807.787	0.00107226	0.00105137
809.783	0.000949127	0.00105042
811.782	0.00103836	0.00104946
813.782	0.0010072	0.00104851
815.784	0.00101536	0.00104756
817.786	0.00101341	0.0010466
819.783	0.000997479	0.00104566
821.784	0.00104248	0.00104471
823.785	0.00111182	0.00104376
825.786	0.00095058	0.00104281
827.786	0.00101885	0.00104187
829.784	0.00110556	0.00104093
831.788	0.00103066	0.00103999
833.785	0.00099287	0.00103905
835.785	0.00110773	0.00103811
837.787	0.001105	0.00103717
839.785	0.00102282	0.00103623
841.787	0.00096266	0.0010353
843.784	0.00102303	0.00103437
845.787	0.000974442	0.00103343
847.785	0.000985079	0.0010325
849.785	0.00105741	0.00103157
851.787	0.0011038	0.00103064
853.785	0.00110714	0.00102971
855.787	0.000948074	0.00102879
857.784	0.000992784	0.00102786
859.785	0.00114976	0.00102694
861.784	0.00102044	0.00102602
863.789	0.00104087	0.00102509
865.785	0.00100616	0.00102418
867.786	0.00106986	0.00102326
869.787	0.00106308	0.00102234
871.785	0.000946586	0.00102142
873.788	0.000954023	0.00102051
875.787	0.000997728	0.00101959
877.78	0.00112137	0.00101869
879.786	0.000992226	0.00101777
881.786	0.00105819	0.00101686
883.788	0.00101228	0.00101595
885.787	0.000962948	0.00101504
887.787	0.000972218	0.00101414
889.788	0.00103794	0.00101323
891.783	0.000946911	0.00101233
893.785	0.00106239	0.00101143
895.785	0.00100264	0.00101053
897.785	0.00117769	0.00100963
899.784	0.00107815	0.00100873
901.785	0.00105827	0.00100783
903.784	0.00101559	0.00100693
905.785	0.00103631	0.00100604
907.787	0.000983578	0.00100514
909.786	0.00110879	0.00100425
911.786	0.00102927	0.00100335
913.786	0.000965903	0.00100246
915.787	0.00107138	0.00100157
917.784	0.000986615	0.00100069
919.786	0.000954358	0.000999798
921.785	0.000962413	0.000998912
923.785	0.000858651	0.000998027
925.783	0.00088643	0.000997144
927.785	0.00101312	0.00099626
929.784	0.00119508	0.000995379
