# Supplementary material for: Directed ultrafast conformational changes accompany electron transfer in a photolyase as resolved by serial crystallography
Source: Nat Chem. 2024 Jan 15;16(4):624–32. doi: 10.1038/s41557-023-01413-9 (PMC10997514; doi:10.1038/s41557-023-01413-9)
Supplement: Supplementary file 5 — Data used for plotting electron density in 1D. [file 41557_2023_1413_MOESM5_ESM.csv]

timepoints /fs	D397	M408	N403	Wat1	Wat2	W381
4e-13	0.680555555555555	0	0.402777777777778	0.0942005380159027	0.0622509000330192	0
1e-12	0.722222222222222	0.374999999999999	0.493055555555555	0	0.0606560257813897	0
2e-12	0.819444444444444	0.597222222222221	0.444444444444444	0.915391191828326	0.135257731798411	0
2e-11	0.25	0.527777777777778	0.638888888888889	0	0.573921710309402	0.15
3e-10	0.125	0.0138888888888884	0.590277777777778	0	0.613861548697208	0.42
0.0001	0.0694444444444442	0	0.0486111111111112	0.135632630030908	0.21895083674953	0.72
