# Supplementary material for: Directed ultrafast conformational changes accompany electron transfer in a photolyase as resolved by serial crystallography
Source: Nat Chem. 2024 Jan 15;16(4):624–32. doi: 10.1038/s41557-023-01413-9 (PMC10997514; doi:10.1038/s41557-023-01413-9)
Supplement: Supplementary file 6 — Data used for plotting transient absorption spectra at selected pump–probe delays. [file 41557_2023_1413_MOESM6_ESM.xlsx]

## Sheet: Ext Fig 2 EADS Spectra
Wavelenght /nm	12 ps	450 ps	1000 ps
321.361	0.000886157	0.000541494	0.000528346
322.147	0.00118	0.000808722	0.000760982
322.933	0.000905295	0.000641625	0.000612522
323.719	0.000712595	0.000522702	0.000391988
324.505	0.000876783	0.000534429	0.000499995
325.291	0.000820115	0.000486241	0.000415949
326.077	0.00103	0.000696455	0.000718528
326.863	0.000686406	0.000382201	0.000241782
327.649	0.000951999	0.000599972	0.000565268
328.435	0.000818378	0.000554042	0.000424973
329.221	0.000853011	0.00056109	0.000415673
330.007	0.00087557	0.000552052	0.000406064
330.793	0.000965685	0.00065183	0.000458735
331.579	0.000982394	0.000694056	0.000449133
332.365	0.00107	0.000731248	0.000575082
333.151	0.00114	0.000788921	0.000643789
333.937	0.00112	0.000704576	0.000558127
334.723	0.000962523	0.000641086	0.00040313
335.509	0.0011	0.000702936	0.00051244
336.295	0.00113	0.000782554	0.00056058
337.081	0.00101	0.000635498	0.000395629
337.867	0.00105	0.000669199	0.000409372
338.653	0.00113	0.00070752	0.000489339
339.439	0.00123	0.000838309	0.000612131
340.225	0.00125	0.00081292	0.000585381
341.011	0.0012	0.000785187	0.000542443
341.797	0.00116	0.00068107	0.000435135
342.583	0.00126	0.00082803	0.000592619
343.369	0.00131	0.000862529	0.000630144
344.155	0.00123	0.000778748	0.000505819
344.941	0.00137	0.000892036	0.000629894
345.727	0.00124	0.000763685	0.000490364
346.513	0.00131	0.000837668	0.000559259
347.299	0.00128	0.000766445	0.000510575
348.085	0.00129	0.000814903	0.000512636
348.871	0.00135	0.000834166	0.000587834
349.657	0.00126	0.000765758	0.000506756
350.443	0.00119	0.000737523	0.000458001
351.229	0.00126	0.00078404	0.000491095
352.015	0.0013	0.000796243	0.000575634
352.801	0.00128	0.000843111	0.000595498
353.587	0.00119	0.000734048	0.000439556
354.373	0.0013	0.000784597	0.000536376
355.159	0.00125	0.00075352	0.0004887
355.945	0.0013	0.000814268	0.000565419
356.731	0.00132	0.000809724	0.000548893
357.517	0.00133	0.000812703	0.000559855
358.303	0.00132	0.000818057	0.000538653
359.089	0.00141	0.000819649	0.000620675
359.875	0.00117	0.000706797	0.000425606
360.661	0.00137	0.000849932	0.000629088
361.447	0.00133	0.000815092	0.000615651
362.233	0.00115	0.000669378	0.000461085
363.019	0.00109	0.000630207	0.00040585
363.805	0.001	0.000549453	0.000287392
364.591	0.00133	0.000870216	0.000690549
365.377	0.00107	0.000648449	0.000448562
366.163	0.00111	0.000641172	0.000489704
366.949	0.00114	0.000670785	0.00047184
367.735	0.000928438	0.000566038	0.000295054
368.521	0.00106	0.000645347	0.000428404
369.307	0.00103	0.000561914	0.000383386
370.093	0.001	0.000551892	0.000327182
370.879	0.00107	0.000596127	0.000440812
371.665	0.00108	0.000678688	0.00047569
372.451	0.000959258	0.000553303	0.000338947
373.237	0.00106	0.000617035	0.000454736
374.023	0.000978167	0.000568048	0.000382104
374.809	0.00112	0.000686967	0.000577109
375.595	0.00101	0.000611045	0.00040722
376.381	0.000996475	0.000567048	0.00041427
377.167	0.000952645	0.000527384	0.000384763
377.953	0.000890346	0.000493742	0.000301047
378.739	0.000926669	0.000524653	0.000386729
379.525	0.000888622	0.000579872	0.000355766
380.311	0.000963104	0.000614543	0.000436061
381.097	0.000958203	0.000552912	0.000400203
381.883	0.000938104	0.000543904	0.000382873
382.669	0.000986949	0.00058259	0.000425341
383.455	0.00103	0.000634317	0.000506086
384.241	0.000854644	0.000499313	0.000287859
385.027	0.00101	0.000627266	0.000481853
385.813	0.000948962	0.000593942	0.000391205
386.599	0.000922384	0.000545201	0.000294928
387.385	0.00113	0.000680266	0.000527734
388.171	0.00117	0.000723589	0.000580637
388.957	0.00111	0.000719491	0.00051342
389.743	0.00102	0.000724658	0.000462268
390.529	0.00101	0.000684923	0.000443926
391.315	0.00103	0.000666303	0.000402715
392.101	0.00119	0.000828118	0.000587576
392.887	0.0012	0.000816672	0.000571436
393.673	0.00128	0.000862957	0.000632135
394.459	0.00116	0.000783443	0.00052541
395.245	0.00116	0.000769981	0.000480691
396.031	0.00138	0.000955145	0.000688584
396.817	0.00125	0.000860502	0.000568857
397.603	0.00135	0.000977946	0.000660137
398.389	0.0013	0.00091662	0.000614926
399.175	0.00131	0.000914098	0.000593491
399.961	0.0013	0.000930257	0.000570373
400.747	0.0013	0.000970108	0.000615692
401.533	0.00132	0.00102	0.000630832
402.319	0.00142	0.00118	0.0007699
403.105	0.00129	0.00113	0.00068295
403.891	0.00137	0.00118	0.000754396
404.677	0.0014	0.00125	0.00080861
405.463	0.00127	0.00124	0.000751788
406.249	0.0013	0.00124	0.000797161
407.035	0.00124	0.00124	0.000745111
407.821	0.00124	0.00131	0.000809572
408.607	0.00127	0.00132	0.000833352
409.393	0.00126	0.00132	0.000817844
410.179	0.00128	0.00135	0.000845901
410.965	0.00124	0.00132	0.000810396
411.751	0.00131	0.00135	0.000841882
412.537	0.00142	0.0014	0.000929548
413.323	0.00139	0.00132	0.00088021
414.109	0.00148	0.00139	0.000934673
414.895	0.00143	0.00132	0.000877502
415.681	0.0015	0.00133	0.000935304
416.467	0.00155	0.00136	0.000971066
417.253	0.00154	0.00138	0.000962851
418.039	0.00148	0.0013	0.00088275
418.825	0.00153	0.00135	0.000986142
419.611	0.0015	0.00133	0.000917323
420.397	0.00154	0.00139	0.000974255
421.183	0.00152	0.00134	0.000944127
421.969	0.00145	0.00131	0.000940337
422.755	0.00149	0.00134	0.000969329
423.541	0.00138	0.0013	0.000902228
424.327	0.00141	0.00134	0.000950913
425.113	0.0013	0.00126	0.00087483
425.899	0.00131	0.00127	0.000883228
426.685	0.00124	0.00124	0.000856934
427.471	0.0013	0.0013	0.000938124
428.257	0.00118	0.00117	0.000829642
429.043	0.00112	0.00113	0.000792487
429.829	0.00106	0.00109	0.000748514
430.615	0.00103	0.00108	0.000747421
431.401	0.001	0.00105	0.00074906
432.187	0.00101	0.00106	0.00074654
432.973	0.000918968	0.000995943	0.000714048
433.759	0.000858712	0.000930302	0.000649411
434.545	0.000861826	0.000958385	0.000658291
435.331	0.00079575	0.0008841	0.000599157
436.117	0.000762419	0.000853085	0.000601053
436.903	0.000756996	0.000867074	0.000590111
437.689	0.000715967	0.000778941	0.000510994
438.475	0.000727561	0.000799527	0.000550181
439.261	0.00076077	0.000846913	0.000616812
440.047	0.000666032	0.000782422	0.000533557
440.833	0.000678797	0.000795322	0.000525801
441.619	0.000629907	0.000723546	0.000482136
442.405	0.000617762	0.000711966	0.000468836
443.191	0.000591963	0.000728524	0.000485826
443.977	0.000611571	0.000721351	0.000496757
444.763	0.000523764	0.000640872	0.000418302
445.549	0.000582236	0.00070278	0.000507445
446.335	0.000511694	0.000662469	0.000452746
447.121	0.000490525	0.000645256	0.000417385
447.907	0.000465444	0.000624173	0.000397777
448.693	0.000415179	0.000592941	0.000372988
449.479	0.000426946	0.000561045	0.000351313
450.265	0.000453126	0.000585889	0.000379091
451.051	0.000409119	0.0005549	0.000349757
451.837	0.000400529	0.000540683	0.000333405
452.623	0.000365912	0.000536209	0.000309263
453.409	0.000366419	0.000510979	0.000287734
454.195	0.000433058	0.000563287	0.000346209
454.981	0.000347361	0.000506989	0.00025064
455.767	0.000386542	0.0005364	0.000281388
456.553	0.000387982	0.000515514	0.000249966
457.339	0.000382781	0.000491868	0.000197209
458.125	0.000437312	0.000519865	0.000194786
458.911	0.000487172	0.000527188	0.000180568
504.499	0.0014	0.00119	0.000794448
505.285	0.00145	0.00124	0.000864823
506.071	0.00143	0.00121	0.00082559
506.857	0.00146	0.00124	0.000866479
507.643	0.00144	0.00124	0.000843449
508.429	0.00142	0.00122	0.000811941
509.215	0.00144	0.00122	0.000838567
510.001	0.00149	0.00127	0.000883109
510.787	0.00142	0.00123	0.000841257
511.573	0.00146	0.00126	0.000874906
512.359	0.00148	0.00127	0.000869615
513.145	0.0015	0.00129	0.000905992
513.931	0.00153	0.00133	0.00093773
514.717	0.00155	0.00135	0.000958178
515.503	0.0015	0.00132	0.000913877
516.289	0.00158	0.00138	0.001
517.075	0.00159	0.00139	0.000984514
517.861	0.00155	0.00135	0.000939441
518.647	0.0016	0.00138	0.000998375
519.433	0.00159	0.00139	0.000977008
520.219	0.00159	0.00139	0.000983789
521.005	0.00165	0.00144	0.00104
521.791	0.00166	0.00144	0.00106
522.577	0.00159	0.00138	0.000978571
523.363	0.00164	0.00143	0.00102
524.149	0.00168	0.00148	0.00107
524.935	0.00168	0.00148	0.00108
525.721	0.00163	0.00144	0.00102
526.507	0.00168	0.00148	0.00107
527.293	0.00171	0.00152	0.00111
528.079	0.00166	0.00149	0.00107
528.865	0.00161	0.00143	0.00102
529.651	0.00173	0.00154	0.00115
530.437	0.00166	0.00149	0.00107
531.223	0.00168	0.00151	0.00111
532.009	0.00169	0.00153	0.00111
532.795	0.00165	0.0015	0.00109
533.581	0.00162	0.0015	0.00108
534.367	0.0016	0.00148	0.00106
535.153	0.00159	0.00148	0.00105
535.939	0.00166	0.00154	0.00111
536.725	0.00161	0.0015	0.00107
537.511	0.00158	0.00149	0.00106
538.297	0.00162	0.00154	0.0011
539.083	0.00163	0.00154	0.00111
539.869	0.00161	0.00152	0.00108
540.655	0.00165	0.00156	0.00113
541.441	0.00165	0.00157	0.00114
542.227	0.00164	0.00158	0.00113
543.013	0.00163	0.00156	0.00111
543.799	0.00169	0.00161	0.00117
544.585	0.00165	0.00159	0.00114
545.371	0.00162	0.00157	0.00111
546.157	0.00165	0.0016	0.00114
546.943	0.00167	0.00161	0.00115
547.729	0.00163	0.00161	0.00113
548.515	0.00164	0.00161	0.00115
549.301	0.00164	0.0016	0.00113
550.087	0.00168	0.00165	0.00118
550.873	0.00162	0.00159	0.00112
551.659	0.00165	0.00164	0.00116
552.445	0.00166	0.00166	0.00118
553.231	0.00166	0.00165	0.00119
554.017	0.00158	0.0016	0.00112
554.803	0.00163	0.00165	0.00117
555.589	0.00164	0.00166	0.00119
556.375	0.00159	0.00162	0.00116
557.161	0.00156	0.00162	0.00114
557.947	0.00152	0.0016	0.0011
558.733	0.00153	0.00161	0.00113
559.519	0.00152	0.00162	0.00112
560.305	0.00154	0.00164	0.00116
561.091	0.00154	0.00166	0.00116
561.877	0.00153	0.00165	0.00117
562.663	0.00148	0.00163	0.00113
563.449	0.00149	0.00166	0.00117
564.235	0.00149	0.00167	0.00116
565.021	0.00146	0.00163	0.00112
565.807	0.00147	0.00164	0.00114
566.593	0.00146	0.00162	0.00112
567.379	0.00149	0.00166	0.00115
568.165	0.00147	0.00163	0.00112
568.951	0.00146	0.00161	0.0011
569.737	0.00151	0.00164	0.00115
570.523	0.00151	0.00163	0.00115
571.309	0.00155	0.00167	0.00116
572.095	0.00154	0.00163	0.00114
572.881	0.00153	0.00162	0.00113
573.667	0.00158	0.00167	0.00117
574.453	0.00157	0.00165	0.00116
575.239	0.00158	0.00165	0.00115
576.025	0.00161	0.00167	0.00118
576.811	0.00159	0.00165	0.00115
577.597	0.00162	0.00166	0.00118
578.383	0.00165	0.00169	0.0012
579.169	0.00165	0.00168	0.00119
579.955	0.00166	0.00168	0.0012
580.741	0.00163	0.00166	0.00117
581.527	0.00167	0.00168	0.00121
582.313	0.00164	0.00164	0.00115
583.099	0.00165	0.00166	0.00116
583.885	0.00167	0.00166	0.00118
584.671	0.00164	0.00163	0.00114
585.457	0.00167	0.00166	0.00119
586.243	0.00163	0.00163	0.00114
587.029	0.00169	0.00167	0.00118
587.815	0.00167	0.00165	0.00116
588.601	0.00164	0.00162	0.00112
589.387	0.00163	0.0016	0.00112
590.173	0.00164	0.00161	0.00114
590.959	0.00164	0.00161	0.00114
591.745	0.00162	0.00159	0.00112
592.531	0.00157	0.00154	0.00107
593.317	0.00158	0.00155	0.00109
594.103	0.0016	0.00156	0.0011
594.889	0.00156	0.00153	0.00107
595.675	0.00155	0.00151	0.00106
596.461	0.00154	0.0015	0.00106
597.247	0.00152	0.00149	0.00103
598.033	0.00151	0.00147	0.00103
598.819	0.00149	0.00145	0.00102
599.605	0.00148	0.00144	0.00101
600.391	0.00144	0.0014	0.000975728
601.177	0.00147	0.00142	0.00101
601.963	0.00143	0.00139	0.000977636
602.749	0.00141	0.00137	0.000952641
603.535	0.00138	0.00134	0.000931132
604.321	0.00138	0.00134	0.000938278
605.107	0.00136	0.00131	0.000913281
605.893	0.00134	0.00128	0.000910226
606.679	0.00132	0.00127	0.000892077
607.465	0.00133	0.00128	0.000903302
608.251	0.0013	0.00124	0.000869969
609.037	0.00128	0.00121	0.000845082
609.823	0.00128	0.00122	0.000855933
610.609	0.00128	0.00121	0.000854716
611.395	0.00126	0.00119	0.000842032
612.181	0.00124	0.00116	0.000815994
612.967	0.00121	0.00116	0.000804998
613.753	0.0012	0.00113	0.000788466
614.539	0.00121	0.00114	0.000805446
615.325	0.0012	0.00113	0.000805017
616.111	0.00119	0.00111	0.000788488
616.897	0.00113	0.00107	0.000733558
617.683	0.00116	0.00108	0.00075678
618.469	0.00111	0.00103	0.00071424
619.255	0.00114	0.00105	0.000739973
620.041	0.00107	0.000988043	0.000677117
620.827	0.00111	0.00102	0.000719555
621.613	0.00108	0.001	0.000685709
622.399	0.00108	0.000997885	0.000683658
623.185	0.00107	0.000988895	0.000690673
623.971	0.00106	0.000966447	0.000672169
624.757	0.00102	0.000935299	0.000646964
625.543	0.00101	0.000926313	0.000628906
626.329	0.00103	0.000939706	0.000642209
627.115	0.00104	0.000932646	0.000648855
627.901	0.00102	0.000925151	0.00064774
628.687	0.00102	0.00092344	0.000646151
629.473	0.000983859	0.000885736	0.00060487
630.259	0.000983028	0.000890718	0.000607194
631.045	0.00103	0.000928335	0.000656276
631.831	0.000995079	0.000891939	0.000630702
632.617	0.000970763	0.000877814	0.000605731
633.403	0.000910609	0.000809921	0.000538941
634.189	0.000916759	0.00081955	0.000538425
634.975	0.000969898	0.000855721	0.000595289
635.761	0.000896224	0.00079495	0.000524361
636.547	0.000924313	0.000813001	0.000550239
637.333	0.000939589	0.000830255	0.000568775
638.119	0.000915726	0.000797583	0.000545707
638.905	0.00095333	0.000834754	0.000580088
639.691	0.000892571	0.000777217	0.000508312
640.477	0.000919477	0.000783303	0.000536687
641.263	0.000927827	0.000795664	0.000552882
642.049	0.00092407	0.000799219	0.000565342
642.835	0.000874897	0.000750284	0.000501062
643.621	0.000875344	0.000743877	0.000494086
644.407	0.000883403	0.000746747	0.000500796
645.193	0.000880776	0.000741547	0.000500262
645.979	0.000917347	0.000774089	0.000541524
646.765	0.000875676	0.000729584	0.000496381
647.551	0.000911707	0.000768042	0.000532215
648.337	0.000891748	0.000737938	0.000515679
649.123	0.000909616	0.000752885	0.000519928
649.909	0.000904975	0.000749379	0.000523405
650.695	0.000937	0.000770909	0.000548789
651.481	0.000889259	0.000740445	0.000518779
652.267	0.000884241	0.000727741	0.000502763
653.053	0.000922249	0.000757346	0.000537579
653.839	0.000894902	0.000733523	0.0005078
654.625	0.000861662	0.000702494	0.000465978
655.411	0.000859358	0.000703151	0.000469532
656.197	0.000911118	0.000755358	0.000532654
656.983	0.000923449	0.000753386	0.000526181
657.769	0.000898287	0.000743284	0.000509989
658.555	0.000852086	0.000704189	0.000458615
659.341	0.000865874	0.000702477	0.000447912
660.127	0.000865329	0.000702681	0.000472654
660.913	0.000855884	0.000717524	0.000459428
661.699	0.000859855	0.000705848	0.000458034
662.485	0.000878566	0.000731472	0.000471604
663.271	0.000838081	0.000690985	0.00044022
664.057	0.000828654	0.000688909	0.000435653
664.843	0.000810705	0.000667892	0.000405389
665.629	0.000860205	0.000727839	0.000468111
666.415	0.000832993	0.000693811	0.000434289
667.201	0.000841747	0.000700354	0.000429674
667.987	0.000813114	0.000683823	0.000415332
668.773	0.000806029	0.000686584	0.000409348
669.559	0.000831932	0.000699679	0.000439123
670.345	0.000827382	0.000698123	0.000437078
671.131	0.000883903	0.000752098	0.000493269
671.917	0.000818532	0.00068573	0.000426188
672.703	0.000842849	0.000713441	0.00044551
673.489	0.000846907	0.000705394	0.000456033
674.275	0.000842644	0.000705794	0.000454929
675.061	0.00087831	0.000731396	0.000487452
675.847	0.000884079	0.000719754	0.000486121
676.633	0.000859592	0.000703939	0.000467053
677.419	0.000885021	0.000716986	0.000481091
678.205	0.000920532	0.000752609	0.00052048
678.991	0.000911883	0.00074686	0.000521513
679.777	0.000903295	0.00071951	0.000495066
680.563	0.000958059	0.000768377	0.00057413
681.349	0.000904999	0.000714406	0.000501692
682.135	0.000901737	0.000703503	0.000497756
682.921	0.00098462	0.000780557	0.000579031

## Sheet: Ext Fig 2 Spectra Early Times
Wavelength	1 ps	12 sp	100 ps	200 ps
321.361	0.000290377	0.000307069	0.000537476	0.000530127
322.147	0.00103	0.00102	0.000797732	0.000782554
322.933	0.00146	0.000250704	0.000634448	0.000623732
323.719	0.000319082	0.000130668	0.000497965	0.000473128
324.505	0.00161	0.000564611	0.000526677	0.000516192
325.291	0.000751807	0.000211623	0.000472315	0.000456904
326.077	0.00125	0.000572701	0.000698143	0.000694584
326.863	0.000937526	0.0003476	0.00035623	0.000331284
327.649	0.000970492	0.000441606	0.000591958	0.000580789
328.435	0.000809	0.00068221	0.000529503	0.000504592
329.221	0.000892563	0.000772441	0.000533647	0.0005062
330.007	0.000920859	0.000457808	0.000524543	0.000497092
330.793	0.000775416	0.000976198	0.000615677	0.000580158
331.579	0.00101	0.000882439	0.000648609	0.000604878
332.365	0.00119	0.000852122	0.000701357	0.000670617
333.151	0.00121	0.000903326	0.000760791	0.000731145
333.937	0.00108	0.000885339	0.000676501	0.00064747
334.723	0.00097892	0.000783422	0.000597043	0.000554874
335.509	0.00121	0.000729764	0.000667083	0.00063144
336.295	0.00124	0.000970876	0.000740873	0.00069972
337.081	0.00116	0.000743815	0.000591141	0.000548729
337.867	0.00108	0.000782381	0.000621208	0.00057546
338.653	0.00125	0.000775594	0.000666764	0.000626904
339.439	0.00124	0.000860498	0.000795707	0.000753367
340.225	0.00118	0.00097354	0.000770169	0.000727864
341.011	0.00109	0.000909481	0.000739834	0.000695517
341.797	0.00105	0.000876059	0.000635508	0.000591715
342.583	0.00137	0.000931931	0.000783835	0.000740198
343.369	0.00131	0.00111	0.000818757	0.000775235
344.155	0.00121	0.00117	0.000728089	0.000679282
344.941	0.00152	0.00114	0.000842915	0.000794619
345.727	0.00129	0.000994651	0.000713008	0.000664285
346.513	0.00146	0.00105	0.000785847	0.000735636
347.299	0.00133	0.000968927	0.000718845	0.000672717
348.085	0.00146	0.00109	0.000758941	0.00070536
348.871	0.00133	0.001	0.000788027	0.000742671
349.657	0.00139	0.00108	0.0007176	0.000671011
350.443	0.0014	0.000940239	0.000685823	0.00063643
351.229	0.00135	0.000958867	0.000729821	0.000677946
352.015	0.00124	0.00115	0.000754766	0.000713656
352.801	0.00149	0.00118	0.000796695	0.000751076
353.587	0.00114	0.00101	0.000679711	0.000628097
354.373	0.00126	0.00104	0.000738279	0.000693126
355.159	0.00114	0.00117	0.000704367	0.000657022
355.945	0.0013	0.001	0.000767735	0.000722201
356.731	0.00132	0.00124	0.000761092	0.000713795
357.517	0.00115	0.00122	0.000765472	0.000719346
358.303	0.00137	0.00122	0.000766112	0.00071594
359.089	0.00141	0.00115	0.000781926	0.000743828
359.875	0.00123	0.000972082	0.000654892	0.000605547
360.661	0.00136	0.00117	0.000808231	0.000766558
361.447	0.00114	0.00111	0.000777284	0.000739176
362.233	0.0012	0.00078729	0.000630477	0.000592469
363.019	0.00122	0.000906419	0.00058859	0.000548553
363.805	0.00111	0.000796295	0.000501436	0.000456515
364.591	0.00131	0.00109	0.000835709	0.000800048
365.377	0.00109	0.000955774	0.000611088	0.000574562
366.163	0.00115	0.000826841	0.000612398	0.000583224
366.949	0.00109	0.000938082	0.000633524	0.000596913
367.735	0.000855109	0.000798379	0.000516367	0.00046996
368.521	0.00103	0.000880194	0.000604977	0.000565917
369.307	0.000895091	0.000825249	0.000528615	0.000496145
370.093	0.000977513	0.000651785	0.00051046	0.00047114
370.879	0.000827608	0.000753397	0.000566819	0.000537507
371.665	0.00107	0.000755025	0.000640667	0.000603383
372.451	0.000963454	0.000568684	0.000513686	0.00047592
373.237	0.000948339	0.000716859	0.000586416	0.000555854
374.023	0.00101	0.000649721	0.000533404	0.000499769
374.809	0.00105	0.000948371	0.000665386	0.000642034
375.595	0.000890465	0.000924722	0.000573096	0.000536351
376.381	0.000878282	0.000831499	0.000538272	0.000509636
377.167	0.000697101	0.000449851	0.000500532	0.000473814
377.953	0.00076788	0.000825228	0.000458143	0.000424223
378.739	0.000847032	0.000653463	0.000498635	0.000472655
379.525	0.000716526	0.000535595	0.00053842	0.000498946
380.311	0.00070933	0.000869653	0.000581049	0.000548095
381.097	0.00088532	0.000697149	0.000524188	0.000495705
381.883	0.000907275	0.000658491	0.000513735	0.00048409
382.669	0.000986562	0.000910933	0.000552965	0.000523508
383.455	0.00104	0.000720277	0.00060965	0.000584056
384.241	0.000608116	0.000682016	0.000460368	0.000423579
385.027	0.000862797	0.000906944	0.000599582	0.000571473
385.813	0.000825266	0.000614547	0.000556227	0.000519823
386.599	0.000775675	0.000691397	0.000499246	0.000456161
387.385	0.000898078	0.000670416	0.000651161	0.00062145
388.171	0.000927301	0.000743751	0.000696035	0.000667341
388.957	0.00107	0.000747123	0.000680781	0.000642638
389.743	0.00107	0.000706766	0.000675955	0.000629304
390.529	0.000910767	0.000757553	0.000640139	0.00059709
391.315	0.000832441	0.000990376	0.000617593	0.00057132
392.101	0.000949925	0.000878193	0.000782951	0.000738561
392.887	0.00103	0.000966611	0.000770717	0.000725728
393.673	0.00112	0.000945955	0.000819404	0.000776125
394.459	0.00113	0.00085507	0.000735331	0.000688745
395.245	0.000924151	0.000607996	0.000716389	0.000665228
396.031	0.00131	0.00109	0.000904971	0.00085541
396.817	0.00124	0.000886268	0.000806197	0.000753794
397.603	0.00135	0.000937975	0.000918626	0.000861138
398.389	0.00138	0.000859439	0.000860353	0.000805888
399.175	0.00125	0.0012	0.000854497	0.000797209
399.961	0.00122	0.00111	0.000863653	0.000800301
400.747	0.0012	0.000899458	0.000904333	0.00084142
401.533	0.00128	0.00114	0.000950468	0.000881343
402.319	0.00142	0.00133	0.0011	0.00103
403.105	0.00137	0.00113	0.00104	0.000966344
403.891	0.00149	0.00127	0.0011	0.00102
404.677	0.00153	0.00154	0.00117	0.00109
405.463	0.00152	0.00125	0.00115	0.00106
406.249	0.00157	0.0013	0.00116	0.00108
407.035	0.00141	0.00117	0.00115	0.00106
407.821	0.00167	0.00131	0.00122	0.00113
408.607	0.00156	0.00146	0.00123	0.00114
409.393	0.00153	0.00134	0.00123	0.00114
410.179	0.00167	0.00144	0.00126	0.00117
410.965	0.00156	0.00125	0.00123	0.00114
411.751	0.00154	0.0014	0.00125	0.00117
412.537	0.00163	0.00147	0.00131	0.00123
413.323	0.00154	0.00136	0.00124	0.00116
414.109	0.0016	0.00145	0.0013	0.00122
414.895	0.00154	0.00149	0.00124	0.00116
415.681	0.00151	0.00139	0.00126	0.00118
416.467	0.00144	0.00153	0.00128	0.00121
417.253	0.00143	0.00145	0.0013	0.00122
418.039	0.00137	0.0013	0.00123	0.00115
418.825	0.00146	0.00137	0.00128	0.00121
419.611	0.00144	0.00143	0.00126	0.00118
420.397	0.00143	0.00137	0.00131	0.00123
421.183	0.00139	0.00144	0.00127	0.00119
421.969	0.00144	0.00133	0.00124	0.00117
422.755	0.00135	0.00147	0.00127	0.0012
423.541	0.00131	0.00131	0.00122	0.00115
424.327	0.00125	0.00136	0.00127	0.00119
425.113	0.00115	0.00131	0.00118	0.00111
425.899	0.00135	0.0013	0.0012	0.00113
426.685	0.00116	0.00121	0.00117	0.0011
427.471	0.00129	0.0014	0.00123	0.00117
428.257	0.00116	0.00118	0.00111	0.00104
429.043	0.00105	0.00115	0.00107	0.001
429.829	0.000992812	0.00113	0.00103	0.00096472
430.615	0.00102	0.00112	0.00102	0.000959576
431.401	0.000965174	0.001	0.000989656	0.000934805
432.187	0.000899957	0.00104	0.001	0.000944162
432.973	0.000831625	0.00102	0.000942825	0.000890655
433.759	0.000918	0.00092185	0.000877578	0.000826201
434.545	0.000899449	0.000957606	0.000902169	0.000847633
435.331	0.000727297	0.000777527	0.000830808	0.000779278
436.117	0.000743595	0.000856918	0.000805714	0.000759441
436.903	0.000750519	0.000848268	0.000815245	0.000765087
437.689	0.000718542	0.000819774	0.000729004	0.000681057
438.475	0.000779233	0.000791911	0.00075281	0.000707462
439.261	0.0008278	0.000814185	0.000803441	0.000760528
440.047	0.000690044	0.000839787	0.000735838	0.000690739
440.833	0.00074841	0.000756005	0.000745044	0.00069671
441.619	0.000603183	0.00073901	0.000678478	0.000635073
442.405	0.000658328	0.00072104	0.000666632	0.000623082
443.191	0.000568219	0.000708904	0.000683204	0.000639566
443.977	0.00061966	0.000729969	0.000679261	0.000638412
444.763	0.000518966	0.000590247	0.000599403	0.000559648
445.549	0.00067279	0.000777091	0.000665922	0.000629661
446.335	0.000526423	0.000603278	0.000623194	0.000585168
447.121	0.000489594	0.000609733	0.000602829	0.000562241
447.907	0.000542471	0.000576312	0.000582075	0.000541917
448.693	0.000378263	0.000534186	0.000552081	0.000513202
449.479	0.000405424	0.000505314	0.000522105	0.000485068
450.265	0.000520547	0.000576056	0.000547387	0.000510548
451.051	0.000456184	0.000439638	0.00051679	0.000480507
451.837	0.000428598	0.000510372	0.000502243	0.000465776
452.623	0.000381886	0.000513808	0.000494302	0.000454925
453.409	0.000413559	0.000506024	0.000469814	0.000431236
454.195	0.000483034	0.000629106	0.000523044	0.000484878
454.981	0.000298724	0.000463349	0.000459984	0.000416465
455.767	0.000379706	0.000485132	0.000489538	0.000445929
456.553	0.000378162	0.000569313	0.000466862	0.000421868
457.339	0.000367965	0.000551827	0.000438153	0.000389005
458.125	0.000410032	0.000622369	0.000460688	0.000406681
458.911	0.000467398	0.000684013	0.000464188	0.000406859
459.697	0.000331697	0.000627328	0.000427325	0.000353934
504.499	0.00124	0.00133	0.00111	0.00104
505.285	0.00128	0.00129	0.00117	0.0011
506.071	0.0013	0.00121	0.00114	0.00107
506.857	0.00129	0.00126	0.00117	0.0011
507.643	0.0013	0.00121	0.00116	0.00109
508.429	0.00128	0.00127	0.00114	0.00107
509.215	0.00132	0.00122	0.00115	0.00108
510.001	0.00132	0.00127	0.0012	0.00113
510.787	0.00128	0.00125	0.00116	0.00109
511.573	0.00138	0.00127	0.00118	0.00111
512.359	0.00137	0.0013	0.0012	0.00112
513.145	0.00148	0.00137	0.00122	0.00115
513.931	0.00155	0.00134	0.00125	0.00118
514.717	0.0015	0.00143	0.00128	0.00121
515.503	0.00149	0.00132	0.00124	0.00117
516.289	0.00153	0.00145	0.00131	0.00124
517.075	0.00151	0.00142	0.00131	0.00124
517.861	0.0015	0.00131	0.00127	0.0012
518.647	0.00152	0.00134	0.00131	0.00124
519.433	0.00157	0.0014	0.00131	0.00124
520.219	0.00157	0.00142	0.00131	0.00124
521.005	0.00165	0.00148	0.00136	0.00129
521.791	0.00167	0.00151	0.00137	0.0013
522.577	0.00156	0.00143	0.0013	0.00123
523.363	0.00163	0.00142	0.00135	0.00128
524.149	0.00166	0.0015	0.0014	0.00133
524.935	0.00167	0.0015	0.00141	0.00133
525.721	0.00161	0.00146	0.00136	0.00128
526.507	0.00166	0.0015	0.00141	0.00133
527.293	0.00161	0.00161	0.00144	0.00137
528.079	0.00166	0.00151	0.00141	0.00133
528.865	0.00149	0.0015	0.00136	0.00128
529.651	0.00169	0.00158	0.00147	0.00139
530.437	0.00163	0.00143	0.00141	0.00134
531.223	0.00165	0.00153	0.00144	0.00136
532.009	0.00162	0.00144	0.00145	0.00137
532.795	0.00167	0.00147	0.00142	0.00135
533.581	0.00161	0.00146	0.00142	0.00134
534.367	0.0016	0.0015	0.00141	0.00133
535.153	0.00161	0.00146	0.0014	0.00132
535.939	0.00168	0.00157	0.00146	0.00138
536.725	0.00162	0.0015	0.00142	0.00134
537.511	0.00159	0.00146	0.00141	0.00133
538.297	0.00161	0.00151	0.00146	0.00137
539.083	0.00167	0.00151	0.00146	0.00138
539.869	0.00156	0.00147	0.00144	0.00135
540.655	0.00164	0.00156	0.00148	0.0014
541.441	0.00166	0.00157	0.00149	0.00141
542.227	0.00165	0.00156	0.00149	0.00141
543.013	0.00164	0.00152	0.00148	0.00139
543.799	0.00163	0.00163	0.00153	0.00144
544.585	0.00163	0.00152	0.0015	0.00142
545.371	0.00164	0.00158	0.00148	0.0014
546.157	0.00166	0.00166	0.00151	0.00143
546.943	0.00164	0.0016	0.00152	0.00144
547.729	0.00167	0.00151	0.00152	0.00143
548.515	0.00168	0.00152	0.00153	0.00144
549.301	0.00164	0.00157	0.00151	0.00143
550.087	0.00166	0.00159	0.00156	0.00148
550.873	0.00157	0.00155	0.0015	0.00141
551.659	0.00164	0.00158	0.00155	0.00146
552.445	0.00167	0.00163	0.00157	0.00148
553.231	0.00168	0.00161	0.00156	0.00148
554.017	0.00158	0.00156	0.00151	0.00142
554.803	0.00168	0.00159	0.00156	0.00147
555.589	0.00163	0.00163	0.00157	0.00148
556.375	0.00158	0.00159	0.00153	0.00144
557.161	0.00161	0.00155	0.00153	0.00144
557.947	0.00157	0.00156	0.00151	0.00142
558.733	0.00156	0.00159	0.00152	0.00143
559.519	0.00159	0.00155	0.00152	0.00143
560.305	0.00158	0.00164	0.00155	0.00146
561.091	0.00159	0.00159	0.00157	0.00148
561.877	0.00162	0.0016	0.00156	0.00147
562.663	0.00154	0.00157	0.00154	0.00145
563.449	0.00157	0.00163	0.00156	0.00147
564.235	0.00157	0.00158	0.00157	0.00148
565.021	0.00152	0.00157	0.00154	0.00145
565.807	0.0016	0.00155	0.00155	0.00146
566.593	0.00154	0.00157	0.00153	0.00144
567.379	0.00157	0.00156	0.00156	0.00147
568.165	0.00155	0.00155	0.00154	0.00145
568.951	0.00155	0.00156	0.00152	0.00142
569.737	0.00157	0.00163	0.00154	0.00146
570.523	0.00153	0.00156	0.00154	0.00145
571.309	0.0016	0.0016	0.00158	0.00149
572.095	0.00158	0.0016	0.00154	0.00145
572.881	0.0016	0.00157	0.00153	0.00144
573.667	0.00159	0.00165	0.00157	0.00148
574.453	0.00158	0.0016	0.00156	0.00147
575.239	0.00157	0.00158	0.00156	0.00147
576.025	0.00164	0.00161	0.00157	0.00148
576.811	0.0016	0.00157	0.00155	0.00146
577.597	0.00164	0.00161	0.00157	0.00148
578.383	0.0016	0.00164	0.00159	0.00151
579.169	0.0017	0.00167	0.00159	0.0015
579.955	0.00161	0.00166	0.00159	0.0015
580.741	0.00161	0.00165	0.00156	0.00148
581.527	0.00166	0.00168	0.00159	0.0015
582.313	0.00163	0.00164	0.00155	0.00146
583.099	0.00158	0.00165	0.00156	0.00147
583.885	0.00167	0.00161	0.00157	0.00148
584.671	0.0016	0.00162	0.00154	0.00145
585.457	0.00164	0.00168	0.00157	0.00149
586.243	0.00159	0.00162	0.00154	0.00145
587.029	0.00164	0.00166	0.00158	0.00149
587.815	0.00165	0.00163	0.00156	0.00147
588.601	0.0016	0.00161	0.00152	0.00143
589.387	0.00157	0.00159	0.00151	0.00142
590.173	0.00166	0.00162	0.00153	0.00144
590.959	0.00159	0.00159	0.00152	0.00144
591.745	0.00162	0.00158	0.0015	0.00142
592.531	0.00155	0.00157	0.00145	0.00137
593.317	0.00154	0.00155	0.00146	0.00138
594.103	0.00164	0.00154	0.00148	0.00139
594.889	0.00147	0.00156	0.00144	0.00136
595.675	0.00154	0.00155	0.00143	0.00134
596.461	0.00152	0.00151	0.00142	0.00134
597.247	0.00152	0.00151	0.0014	0.00132
598.033	0.00147	0.00147	0.00138	0.00131
598.819	0.00144	0.00147	0.00137	0.00129
599.605	0.00145	0.00145	0.00136	0.00128
600.391	0.0014	0.0014	0.00132	0.00124
601.177	0.00146	0.00149	0.00134	0.00127
601.963	0.00141	0.00136	0.00131	0.00124
602.749	0.00139	0.00137	0.00129	0.00122
603.535	0.00137	0.00133	0.00127	0.00119
604.321	0.00138	0.00134	0.00126	0.00119
605.107	0.00135	0.00132	0.00123	0.00116
605.893	0.00128	0.00134	0.00121	0.00115
606.679	0.00131	0.00127	0.0012	0.00113
607.465	0.00132	0.0013	0.00121	0.00114
608.251	0.00127	0.00125	0.00117	0.0011
609.037	0.00126	0.00127	0.00114	0.00108
609.823	0.00127	0.00128	0.00115	0.00108
610.609	0.00128	0.00129	0.00115	0.00108
611.395	0.0013	0.00121	0.00113	0.00106
612.181	0.00123	0.0012	0.0011	0.00104
612.967	0.00124	0.0012	0.00109	0.00103
613.753	0.00121	0.00116	0.00107	0.001
614.539	0.00115	0.00116	0.00107	0.00101
615.325	0.00117	0.00119	0.00107	0.00101
616.111	0.00117	0.00115	0.00105	0.000988998
616.897	0.00111	0.00109	0.00101	0.000946708
617.683	0.00115	0.00112	0.00102	0.000960991
618.469	0.00114	0.00103	0.000974069	0.000915821
619.255	0.00107	0.00106	0.000991459	0.000934574
620.041	0.00106	0.00105	0.000930099	0.000873576
620.827	0.00107	0.00109	0.000961406	0.000906615
621.613	0.0011	0.00107	0.000943138	0.000885657
622.399	0.00104	0.0011	0.00093933	0.000882214
623.185	0.00103	0.00102	0.000933189	0.000878572
623.971	0.000990587	0.00101	0.000911512	0.000857706
624.757	0.00103	0.00108	0.000881511	0.000828906
625.543	0.000956123	0.001	0.000870957	0.000817074
626.329	0.000997603	0.000985655	0.000884294	0.000830264
627.115	0.000960227	0.000965608	0.000879673	0.000827774
627.901	0.00101	0.000961178	0.000873324	0.000822463
628.687	0.000994972	0.000982642	0.000871641	0.000820814
629.473	0.000977189	0.000972292	0.000833432	0.000782434
630.259	0.000959051	0.000953157	0.000837929	0.000786483
631.045	0.00101	0.00102	0.000877445	0.000827357
631.831	0.000984617	0.000976849	0.000843073	0.000794971
632.617	0.000951612	0.000941519	0.000827083	0.000777487
633.403	0.0008398	0.000905906	0.000759608	0.000710839
634.189	0.000853961	0.000889383	0.00076742	0.000717029
634.975	0.000897679	0.000923237	0.00080712	0.000759491
635.761	0.000807468	0.000870732	0.000744756	0.000696193
636.547	0.000897172	0.000908606	0.000764129	0.000716567
637.333	0.000957716	0.000923812	0.000781553	0.000734015
638.119	0.000845002	0.000883208	0.000750681	0.000704908
638.905	0.000901077	0.000894407	0.00078724	0.000740683
639.691	0.000844211	0.000850744	0.000727384	0.000679244
640.477	0.000870302	0.000849724	0.000737379	0.000692534
641.263	0.000822293	0.00090904	0.000750374	0.000705987
642.049	0.000829361	0.000850067	0.000755484	0.000712406
642.835	0.00081857	0.000822463	0.000704008	0.000659095
643.621	0.000813304	0.000843442	0.000697524	0.000652586
644.407	0.000803653	0.000793117	0.000701062	0.000656673
645.193	0.000809082	0.000809969	0.000696701	0.000653066
645.979	0.00086041	0.000819662	0.000730673	0.000688034
646.765	0.000780867	0.000812766	0.000686202	0.0006439
647.551	0.000871054	0.000807365	0.000724073	0.000681001
648.337	0.000796057	0.000818296	0.000696458	0.000655722
649.123	0.000848899	0.00082255	0.000709474	0.00066698
649.909	0.000860193	0.000784055	0.000707209	0.000665801
650.695	0.000860175	0.000925501	0.00072935	0.000688311
651.481	0.000855771	0.00085227	0.000699062	0.000658392
652.267	0.000849429	0.000749961	0.000685818	0.000644772
653.053	0.000845965	0.00081064	0.000716246	0.000675694
653.839	0.000791201	0.000899283	0.000691453	0.000650236
654.625	0.000792755	0.000769996	0.000658625	0.000616085
655.411	0.000813956	0.000709055	0.000659789	0.00061768
656.197	0.000852402	0.000858542	0.000713749	0.000672775
656.983	0.000785825	0.000876546	0.000710994	0.000669358
657.769	0.000854487	0.000824196	0.000699851	0.000657398
658.555	0.00078832	0.000816398	0.000658721	0.000614802
659.341	0.000829024	0.000865768	0.000655436	0.000610175
660.127	0.000838163	0.000815751	0.000659957	0.000618393
660.913	0.000809798	0.00082697	0.000669809	0.000623874
661.699	0.000858426	0.000729332	0.000659983	0.000615708
662.485	0.000845145	0.000859665	0.000683402	0.000637062
663.271	0.000852069	0.00082196	0.000644648	0.000600075
664.057	0.00074919	0.000778748	0.00064214	0.000597213
664.843	0.00078168	0.000841669	0.000619565	0.00057345
665.629	0.000866425	0.000861021	0.000679804	0.000633523
666.415	0.000797869	0.000823872	0.000645925	0.000600006
667.201	0.000808638	0.000859695	0.000650484	0.000602819
667.987	0.000764686	0.000814799	0.00063439	0.000587219
668.773	0.000750786	0.000827555	0.000635601	0.000587087
669.559	0.000778495	0.000887254	0.000651592	0.000605461
670.345	0.000794704	0.000869712	0.000649954	0.000603765
671.131	0.000806856	0.000927338	0.000704145	0.000657763
671.917	0.00079536	0.000914526	0.000637868	0.000592026
672.703	0.000760169	0.000909316	0.000664012	0.000616636
673.489	0.000814232	0.000870782	0.000659261	0.00061476
674.275	0.000768215	0.00087164	0.000659395	0.000614664
675.061	0.000796453	0.000867549	0.000686134	0.000642194
675.847	0.000798998	0.00088299	0.000676348	0.000634072
676.633	0.00077022	0.000803897	0.00066001	0.0006174
677.419	0.000833552	0.000863093	0.000673192	0.000630601
678.205	0.000860508	0.000881087	0.000709362	0.000666991
678.991	0.000785117	0.00081965	0.000704825	0.000663532
679.777	0.000795125	0.000882998	0.000677727	0.000636834
680.563	0.000874603	0.000886054	0.000731749	0.000694928
681.349	0.000797301	0.000802327	0.000674704	0.000635628
682.135	0.000859087	0.00075846	0.000665065	0.000627143
682.921	0.0009362	0.0008652	0.000742612	0.000704573

## Sheet: Ext Fig 2 Spectra Late Times
Wavelength /nm	400 ps	600 ps	930 ps	200 ps
321.361	0.000878342	0.00132	0.000434902	0.000530127
322.147	0.000606964	0.000798051	0.000630153	0.000782554
322.933	-3.58146e-05	0.00076456	0.000505998	0.000623732
323.719	-2.58786e-05	0.00111	0.000338447	0.000473128
324.505	-0.000183894	0.000700385	0.000414434	0.000516192
325.291	-0.000234344	0.00106	0.000350205	0.000456904
326.077	0.000690453	0.000818717	0.000586229	0.000694584
326.863	0.000194518	0.000666988	0.00021656	0.000331284
327.649	0.000649819	0.000875778	0.000467983	0.000580789
328.435	0.000328385	0.000545825	0.000365273	0.000504592
329.221	0.000299373	0.000462113	0.000359781	0.0005062
330.007	0.00019464	0.000638704	0.000351977	0.000497092
330.793	0.000479157	0.000428373	0.000401308	0.000580158
331.579	0.000277878	0.000547788	0.000400199	0.000604878
332.365	0.00036792	0.000574998	0.000491878	0.000670617
333.151	0.000593604	0.000725633	0.000546769	0.000731145
333.937	0.000566981	0.000645936	0.000476708	0.00064747
334.723	0.000254968	0.00058042	0.000361571	0.000554874
335.509	0.000532096	0.000500794	0.000444997	0.00063144
336.295	0.000590809	0.000679721	0.000488573	0.00069972
337.081	0.000443724	0.000460032	0.000355669	0.000548729
337.867	0.000384592	0.00050592	0.000369541	0.00057546
338.653	0.000364667	0.000535971	0.000429668	0.000626904
339.439	0.000570871	0.000643759	0.000531384	0.000753367
340.225	0.000600705	0.000625751	0.00050963	0.000727864
341.011	0.000516946	0.000598293	0.00047641	0.000695517
341.797	0.000395525	0.000473418	0.000388847	0.000591715
342.583	0.000642682	0.000624233	0.00051659	0.000740198
343.369	0.000691758	0.000627931	0.00054696	0.000775235
344.155	0.000434651	0.000591911	0.00045032	0.000679282
344.941	0.000624545	0.000656659	0.000550637	0.000794619
345.727	0.000524343	0.000540546	0.000437699	0.000664285
346.513	0.000505052	0.000810144	0.000494847	0.000735636
347.299	0.000602317	0.000451695	0.000451991	0.000672717
348.085	0.000607637	0.00057895	0.000459735	0.00070536
348.871	0.000540243	0.000727711	0.000514087	0.000742671
349.657	0.000508194	0.000557872	0.000449267	0.000671011
350.443	0.000622387	0.00050265	0.000411972	0.00063643
351.229	0.000428154	0.000708896	0.000440856	0.000677946
352.015	0.000460127	0.000682422	0.000500726	0.000713656
352.801	0.000663798	0.0005748	0.000520535	0.000751076
353.587	0.00038239	0.000464705	0.000398801	0.000628097
354.373	0.000476049	0.000448428	0.000472142	0.000693126
355.159	0.000409764	0.000627511	0.00043522	0.000657022
355.945	0.000711525	0.000627997	0.000496034	0.000722201
356.731	0.000458996	0.000526357	0.000484048	0.000713795
357.517	0.000485797	0.0007804	0.000491993	0.000719346
358.303	0.000590365	0.00061704	0.000478075	0.00071594
359.089	0.000604305	0.000756821	0.000534826	0.000743828
359.875	0.000446086	0.000472249	0.000385625	0.000605547
360.661	0.000691148	0.000857867	0.000544576	0.000766558
361.447	0.000589151	0.000733061	0.000530767	0.000739176
362.233	0.000514305	0.000519864	0.0004052	0.000592469
363.019	0.000313222	0.000547443	0.000362011	0.000548553
363.805	0.000323647	0.000464185	0.000269813	0.000456515
364.591	0.000632576	0.000821869	0.000589591	0.000800048
365.377	0.000417948	0.000596392	0.000393835	0.000574562
366.163	0.000494012	0.000582176	0.000421247	0.000583224
366.949	0.000555492	0.000588857	0.000412796	0.000596913
367.735	0.000448093	0.000546093	0.000277257	0.00046996
368.521	0.000314088	0.0003993	0.000379533	0.000565917
369.307	0.00044215	0.000400998	0.000337613	0.000496145
370.093	5.22098e-05	0.00038032	0.000297559	0.00047114
370.879	0.000277234	0.000607595	0.000381663	0.000537507
371.665	0.000386376	0.000560178	0.000416479	0.000603383
372.451	0.000153771	0.000504395	0.000305853	0.00047592
373.237	0.000332592	0.000341379	0.00039399	0.000555854
374.023	0.000389993	0.000366828	0.000337527	0.000499769
374.809	0.000323709	0.000562656	0.000487474	0.000642034
375.595	0.000415121	0.000537892	0.000360451	0.000536351
376.381	0.000361132	0.000432737	0.000359571	0.000509636
377.167	0.000315009	0.000490956	0.000334054	0.000473814
377.953	0.000192061	0.000345868	0.000271953	0.000424223
378.739	0.000373668	0.000410265	0.000335053	0.000472655
379.525	0.000189188	0.000406968	0.000320912	0.000498946
380.311	0.00048902	0.000390804	0.000380789	0.000548095
381.097	0.000182171	0.000753459	0.000348028	0.000495705
381.883	0.000361656	0.000424784	0.000334905	0.00048409
382.669	0.00032312	0.000496393	0.000369229	0.000523508
383.455	0.000502925	0.000833133	0.000431641	0.000584056
384.241	0.00022833	0.000430715	0.000263588	0.000423579
385.027	0.000459688	0.000430465	0.000414015	0.000571473
385.813	0.000248923	0.000525105	0.000347177	0.000519823
386.599	5.04805e-05	0.000396041	0.000274447	0.000456161
387.385	0.000384382	0.000765951	0.000452558	0.00062145
388.171	0.000488665	0.000849713	0.00049468	0.000667341
388.957	0.00043373	0.000710383	0.000447808	0.000642638
389.743	0.000263392	0.000329306	0.000413219	0.000629304
390.529	0.000427769	0.000601779	0.000395391	0.00059709
391.315	0.000394576	0.000444447	0.000364552	0.00057132
392.101	0.000505616	0.000702373	0.000513101	0.000738561
392.887	0.000278616	0.000690122	0.000500481	0.000725728
393.673	0.000648209	0.00070357	0.000548364	0.000776125
394.459	0.000387942	0.00065572	0.000464417	0.000688745
395.245	0.000456499	0.000634542	0.000431832	0.000665228
396.031	0.000627586	0.000776799	0.000599305	0.00085541
396.817	0.000480246	0.000992688	0.000504421	0.000753794
397.603	0.00048365	0.000746703	0.000582669	0.000861138
398.389	0.000523938	0.000652748	0.000543501	0.000805888
399.175	0.000724948	0.000738462	0.000528395	0.000797209
399.961	0.000495381	0.000802427	0.000514566	0.000800301
400.747	0.000550057	0.000871574	0.000551007	0.00084142
401.533	0.000568903	0.000854883	0.00056836	0.000881343
402.319	0.00057927	0.000833388	0.000684583	0.00103
403.105	0.000522796	0.000824097	0.000617727	0.000966344
403.891	0.000783878	0.000717895	0.000673907	0.00102
404.677	0.000623933	0.000976338	0.000720721	0.00109
405.463	0.000807902	0.000781907	0.000679747	0.00106
406.249	0.000797245	0.000979602	0.00071157	0.00108
407.035	0.000774126	0.00105	0.000675755	0.00106
407.821	0.000915011	0.000986626	0.000729153	0.00113
408.607	0.000664597	0.000828094	0.000746107	0.00114
409.393	0.000920864	0.00093385	0.000736026	0.00114
410.179	0.000876701	0.00105	0.000759908	0.00117
410.965	0.00104	0.00111	0.000730942	0.00114
411.751	0.00087667	0.000993983	0.000756349	0.00117
412.537	0.00103	0.00111	0.00082374	0.00123
413.323	0.000890351	0.00101	0.000779308	0.00116
414.109	0.000966027	0.000931284	0.000825603	0.00122
414.895	0.000884915	0.00106	0.000777141	0.00116
415.681	0.000987656	0.00101	0.000818513	0.00118
416.467	0.000904673	0.00112	0.000846446	0.00121
417.253	0.000974847	0.00102	0.000843694	0.00122
418.039	0.00092143	0.00101	0.000778698	0.00115
418.825	0.00108	0.00112	0.000855335	0.00121
419.611	0.000974313	0.00103	0.000806259	0.00118
420.397	0.00111	0.000952508	0.00085276	0.00123
421.183	0.000981418	0.00113	0.000826045	0.00119
421.969	0.000913068	0.000958478	0.000819452	0.00117
422.755	0.000934475	0.000997451	0.00084316	0.0012
423.541	0.000982764	0.000881688	0.000790927	0.00115
424.327	0.000843601	0.00102	0.000830302	0.00119
425.113	0.00085799	0.00102	0.000766913	0.00111
425.899	0.000953104	0.00106	0.000774919	0.00113
426.685	0.000881126	0.000996636	0.000752357	0.0011
427.471	0.000871526	0.00109	0.000816575	0.00117
428.257	0.000784436	0.000877518	0.0007245	0.00104
429.043	0.000818781	0.000832129	0.000693493	0.001
429.829	0.000792852	0.000830383	0.000658359	0.00096472
430.615	0.000841999	0.000813779	0.00065666	0.000959576
431.401	0.000768205	0.000873739	0.000652784	0.000934805
432.187	0.000803049	0.000860255	0.000653061	0.000944162
432.973	0.000719819	0.000690361	0.000622182	0.000890655
433.759	0.000619249	0.000669748	0.000569059	0.000826201
434.545	0.000663613	0.000737895	0.000578845	0.000847633
435.331	0.000622016	0.000693163	0.000528388	0.000779278
436.117	0.000621788	0.000655228	0.000525649	0.000759441
436.903	0.000613178	0.000648171	0.000519931	0.000765087
437.689	0.000501075	0.000582169	0.000453892	0.000681057
438.475	0.000542089	0.000550123	0.000483592	0.000707462
439.261	0.00061547	0.000654475	0.000535708	0.000760528
440.047	0.000574627	0.000577701	0.0004699	0.000690739
440.833	0.000487519	0.000638779	0.000466237	0.00069671
441.619	0.00042134	0.000637516	0.000426771	0.000635073
442.405	0.00042443	0.000591363	0.000416092	0.000623082
443.191	0.000510084	0.000521072	0.000429965	0.000639566
443.977	0.000499738	0.000542641	0.000436565	0.000638412
444.763	0.000417743	0.000496362	0.00037198	0.000559648
445.549	0.000487178	0.000514728	0.00044151	0.000629661
446.335	0.000453639	0.000493831	0.000398543	0.000585168
447.121	0.000426328	0.000447524	0.00037192	0.000562241
447.907	0.000349784	0.000451597	0.000355653	0.000541917
448.693	0.000345212	0.000390582	0.000334489	0.000513202
449.479	0.000395996	0.000355348	0.000315385	0.000485068
450.265	0.000399499	0.000478588	0.000337777	0.000510548
451.051	0.000285805	0.000358326	0.000313512	0.000480507
451.837	0.00041848	0.000418993	0.000300384	0.000465776
452.623	0.000348551	0.000339141	0.000283157	0.000454925
453.409	0.00030104	0.000333042	0.000265024	0.000431236
454.195	0.000336277	0.000372907	0.00031216	0.000484878
454.981	0.00033776	0.000234689	0.000238933	0.000416465
455.767	0.000244936	0.000314158	0.000263967	0.000445929
456.553	0.000200057	0.000298082	0.00023958	0.000421868
457.339	0.000170521	0.000182142	0.000200126	0.000389005
458.125	0.000207102	0.000125647	0.000202109	0.000406681
458.911	0.000130906	0.000173912	0.000193263	0.000406859
459.697	0.00013176	-1.06526e-05	0.000104245	0.000353934
504.499	0.000785435	0.000764991	0.000702542	0.00104
505.285	0.000858926	0.000847781	0.000758641	0.0011
506.071	0.000831473	0.000842896	0.00072756	0.00107
506.857	0.000987026	0.000875541	0.000759372	0.0011
507.643	0.000959864	0.000858398	0.00074267	0.00109
508.429	0.000886051	0.000908682	0.000718616	0.00107
509.215	0.000964842	0.000811374	0.000737574	0.00108
510.001	0.000930627	0.000926284	0.000774456	0.00113
510.787	0.001	0.000911037	0.000741073	0.00109
511.573	0.000945411	0.000901264	0.000766938	0.00111
512.359	0.00102	0.000921257	0.000765502	0.00112
513.145	0.00103	0.000978495	0.000792695	0.00115
513.931	0.000974528	0.000953194	0.000819611	0.00118
514.717	0.0011	0.000936334	0.000837301	0.00121
515.503	0.00105	0.000948238	0.000801672	0.00117
516.289	0.00108	0.00109	0.000869622	0.00124
517.075	0.00108	0.00104	0.000859782	0.00124
517.861	0.00103	0.000990852	0.000823372	0.0012
518.647	0.00122	0.00102	0.000868891	0.00124
519.433	0.00114	0.00103	0.000855064	0.00124
520.219	0.00111	0.00106	0.000859159	0.00124
521.005	0.00108	0.000991628	0.000905524	0.00129
521.791	0.00111	0.00109	0.00091953	0.0013
522.577	0.00106	0.00102	0.000854622	0.00123
523.363	0.0012	0.00105	0.000891838	0.00128
524.149	0.00119	0.00111	0.000932626	0.00133
524.935	0.00111	0.00103	0.0009406	0.00133
525.721	0.00122	0.00103	0.000893183	0.00128
526.507	0.00118	0.00111	0.000933648	0.00133
527.293	0.00131	0.00114	0.000965915	0.00137
528.079	0.00117	0.00115	0.000932426	0.00133
528.865	0.00114	0.00102	0.000892395	0.00128
529.651	0.00129	0.00114	0.000996256	0.00139
530.437	0.00118	0.00111	0.000935165	0.00134
531.223	0.00122	0.00114	0.000963541	0.00136
532.009	0.00127	0.00109	0.000965754	0.00137
532.795	0.00125	0.00118	0.000950451	0.00135
533.581	0.00125	0.00111	0.000939833	0.00134
534.367	0.00114	0.0011	0.000927667	0.00133
535.153	0.00118	0.00109	0.0009157	0.00132
535.939	0.00136	0.00119	0.000966918	0.00138
536.725	0.00119	0.00111	0.000930597	0.00134
537.511	0.0011	0.00109	0.000921936	0.00133
538.297	0.00126	0.0011	0.000959227	0.00137
539.083	0.00124	0.00107	0.000965958	0.00138
539.869	0.00121	0.00117	0.000943227	0.00135
540.655	0.00123	0.00116	0.00098327	0.0014
541.441	0.00127	0.00122	0.000990182	0.00141
542.227	0.00131	0.00115	0.000981267	0.00141
543.013	0.00127	0.00112	0.000969821	0.00139
543.799	0.00131	0.00122	0.00101	0.00144
544.585	0.0012	0.00119	0.000991977	0.00142
545.371	0.00126	0.00111	0.000971077	0.0014
546.157	0.00126	0.00119	0.000995379	0.00143
546.943	0.00124	0.00114	0.001	0.00144
547.729	0.00128	0.00116	0.000987233	0.00143
548.515	0.00128	0.00114	0.001	0.00144
549.301	0.00131	0.00121	0.000991407	0.00143
550.087	0.00132	0.00128	0.00103	0.00148
550.873	0.00123	0.00113	0.000976636	0.00141
551.659	0.00137	0.00117	0.00102	0.00146
552.445	0.00131	0.00121	0.00103	0.00148
553.231	0.00136	0.00124	0.00104	0.00148
554.017	0.00133	0.00122	0.000979601	0.00142
554.803	0.00135	0.00121	0.00102	0.00147
555.589	0.0013	0.00126	0.00104	0.00148
556.375	0.00133	0.0012	0.00101	0.00144
557.161	0.00129	0.0012	0.000995911	0.00144
557.947	0.00138	0.00119	0.000969848	0.00142
558.733	0.00137	0.00129	0.00098948	0.00143
559.519	0.00132	0.00115	0.000986119	0.00143
560.305	0.0013	0.00125	0.00101	0.00146
561.091	0.00135	0.00121	0.00102	0.00148
561.877	0.00135	0.0012	0.00102	0.00147
562.663	0.00137	0.00119	0.000993506	0.00145
563.449	0.00131	0.00124	0.00102	0.00147
564.235	0.00139	0.00118	0.00102	0.00148
565.021	0.00129	0.0012	0.000986055	0.00145
565.807	0.00132	0.0012	0.001	0.00146
566.593	0.00131	0.00123	0.00098328	0.00144
567.379	0.00139	0.00123	0.00101	0.00147
568.165	0.00135	0.00125	0.000987464	0.00145
568.951	0.00131	0.00121	0.000967277	0.00142
569.737	0.00127	0.00124	0.001	0.00146
570.523	0.00137	0.00117	0.00101	0.00145
571.309	0.00135	0.00123	0.00102	0.00149
572.095	0.00134	0.00119	0.001	0.00145
572.881	0.00132	0.00115	0.00099256	0.00144
573.667	0.00136	0.00119	0.00103	0.00148
574.453	0.00133	0.0012	0.00101	0.00147
575.239	0.00127	0.00121	0.00101	0.00147
576.025	0.00137	0.00128	0.00103	0.00148
576.811	0.0014	0.00117	0.00101	0.00146
577.597	0.00135	0.00128	0.00103	0.00148
578.383	0.00134	0.00123	0.00105	0.00151
579.169	0.00136	0.00121	0.00104	0.0015
579.955	0.00137	0.00127	0.00105	0.0015
580.741	0.00134	0.00126	0.00102	0.00148
581.527	0.00139	0.00121	0.00105	0.0015
582.313	0.00133	0.00127	0.00101	0.00146
583.099	0.00138	0.00121	0.00102	0.00147
583.885	0.00135	0.00123	0.00103	0.00148
584.671	0.00124	0.00125	0.001	0.00145
585.457	0.0014	0.00123	0.00104	0.00149
586.243	0.00131	0.00122	0.001	0.00145
587.029	0.00139	0.00125	0.00103	0.00149
587.815	0.00135	0.00121	0.00102	0.00147
588.601	0.0013	0.00117	0.000985772	0.00143
589.387	0.00127	0.00115	0.000979864	0.00142
590.173	0.00131	0.00121	0.000997978	0.00144
590.959	0.00131	0.00125	0.000999614	0.00144
591.745	0.00132	0.00122	0.000977909	0.00142
592.531	0.0012	0.00122	0.000938735	0.00137
593.317	0.00123	0.00111	0.000950542	0.00138
594.103	0.00126	0.0012	0.000961132	0.00139
594.889	0.00125	0.00115	0.00093509	0.00136
595.675	0.00123	0.00114	0.000926853	0.00134
596.461	0.00128	0.00112	0.000926446	0.00134
597.247	0.00121	0.00112	0.000907628	0.00132
598.033	0.00121	0.00112	0.00090227	0.00131
598.819	0.00114	0.00119	0.000890473	0.00129
599.605	0.00123	0.00111	0.000882911	0.00128
600.391	0.00111	0.00114	0.00085535	0.00124
601.177	0.00113	0.00116	0.000882418	0.00127
601.963	0.00113	0.00107	0.000855341	0.00124
602.749	0.00106	0.00103	0.000835899	0.00122
603.535	0.00109	0.00103	0.000817166	0.00119
604.321	0.0011	0.00111	0.000821365	0.00119
605.107	0.00108	0.00104	0.000800148	0.00116
605.893	0.00106	0.00105	0.000795144	0.00115
606.679	0.00104	0.000989894	0.000781193	0.00113
607.465	0.00107	0.00101	0.000789757	0.00114
608.251	0.00102	0.00102	0.000761556	0.0011
609.037	0.00101	0.000971112	0.00074091	0.00108
609.823	0.001	0.000978153	0.000749256	0.00108
610.609	0.000993496	0.000970919	0.000747734	0.00108
611.395	0.000946861	0.00103	0.000736048	0.00106
612.181	0.000958322	0.000878729	0.000714593	0.00104
612.967	0.000868804	0.000969194	0.000705804	0.00103
613.753	0.000877144	0.000854017	0.000691245	0.001
614.539	0.000873629	0.000973804	0.000703665	0.00101
615.325	0.000919708	0.00092241	0.000702535	0.00101
616.111	0.000898012	0.000913369	0.000688207	0.000988998
616.897	0.000855541	0.000863449	0.000645527	0.000946708
617.683	0.000932629	0.000895323	0.00066286	0.000960991
618.469	0.000878623	0.000732461	0.00062735	0.000915821
619.255	0.000785008	0.000915334	0.000647136	0.000934574
620.041	0.000756915	0.000817114	0.000595802	0.000873576
620.827	0.000807744	0.000831767	0.00062885	0.000906615
621.613	0.000797991	0.000753814	0.00060356	0.000885657
622.399	0.000824746	0.000853247	0.000601599	0.000882214
623.185	0.000807201	0.000794266	0.00060526	0.000878572
623.971	0.000786903	0.000803802	0.000589573	0.000857706
624.757	0.000728249	0.000782457	0.000568131	0.000828906
625.543	0.00066163	0.000785211	0.00055451	0.000817074
626.329	0.000727765	0.000732479	0.00056543	0.000830264
627.115	0.000719151	0.000730008	0.000569089	0.000827774
627.901	0.000728184	0.000795737	0.000567343	0.000822463
628.687	0.000725719	0.000773523	0.000566024	0.000820814
629.473	0.000726134	0.000797483	0.000532643	0.000782434
630.259	0.000769925	0.000633121	0.000534896	0.000786483
631.045	0.000693998	0.000755514	0.000573645	0.000827357
631.831	0.000710125	0.000768691	0.000551262	0.000794971
632.617	0.000682178	0.000736271	0.000532204	0.000777487
633.403	0.0005888	0.00070765	0.000477295	0.000710839
634.189	0.000665208	0.000664528	0.000478197	0.000717029
634.975	0.000723281	0.000674267	0.000522121	0.000759491
635.761	0.000544769	0.000626841	0.00046529	0.000696193
636.547	0.000695309	0.000729079	0.000485487	0.000716567
637.333	0.000670114	0.000669346	0.000500519	0.000734015
638.119	0.000541213	0.000632905	0.00048035	0.000704908
638.905	0.000744032	0.000733986	0.000508905	0.000740683
639.691	0.000621462	0.000621366	0.000451912	0.000679244
640.477	0.000660029	0.000637839	0.000472268	0.000692534
641.263	0.000595315	0.000650682	0.000485047	0.000705987
642.049	0.000586523	0.000756989	0.000494101	0.000712406
642.835	0.000585595	0.000588442	0.000443398	0.000659095
643.621	0.000587313	0.000604361	0.000437753	0.000652586
644.407	0.000581345	0.000637864	0.000442753	0.000656673
645.193	0.000484301	0.000629178	0.000441706	0.000653066
645.979	0.000627549	0.000711779	0.000474401	0.000688034
646.765	0.000557256	0.000540996	0.000437469	0.0006439
647.551	0.000509093	0.000600984	0.000467194	0.000681001
648.337	0.00054256	0.000703676	0.000451864	0.000655722
649.123	0.000584728	0.000734244	0.000456745	0.00066698
649.909	0.000562467	0.000601442	0.000458685	0.000665801
650.695	0.000564458	0.000770443	0.000478996	0.000688311
651.481	0.000551073	0.000562536	0.00045433	0.000658392
652.267	0.000505504	0.000593607	0.00044163	0.000644772
653.053	0.000557845	0.000680926	0.000469497	0.000675694
653.839	0.000534939	0.000618341	0.000445858	0.000650236
654.625	0.000479867	0.000701185	0.000412975	0.000616085
655.411	0.000453717	0.000643603	0.00041551	0.00061768
656.197	0.000517563	0.00069141	0.000465844	0.000672775
656.983	0.000550149	0.000698495	0.000461124	0.000669358
657.769	0.000590293	0.000597422	0.000448642	0.000657398
658.555	0.000588001	0.000577086	0.000408122	0.000614802
659.341	0.000595457	0.000596318	0.00040052	0.000610175
660.127	0.000531871	0.000649146	0.000417603	0.000618393
660.913	0.000611292	0.000639521	0.000410424	0.000623874
661.699	0.000594799	0.000596896	0.000407938	0.000615708
662.485	0.00058506	0.000642537	0.000420639	0.000637062
663.271	0.000570552	0.000693098	0.000393717	0.000600075
664.057	0.000626542	0.000605203	0.000390298	0.000597213
664.843	0.000587849	0.000531311	0.00036669	0.00057345
665.629	0.000666621	0.000590659	0.000417758	0.000633523
666.415	0.000700462	0.000595992	0.000389999	0.000600006
667.201	0.000632153	0.000582705	0.000387672	0.000602819
667.987	0.000618551	0.000590235	0.000375626	0.000587219
668.773	0.000567642	0.000504805	0.000371861	0.000587087
669.559	0.000621342	0.000526205	0.000394098	0.000605461
670.345	0.000614584	0.000585595	0.000392485	0.000603765
671.131	0.000661156	0.000516283	0.00043827	0.000657763
671.917	0.000627773	0.000551118	0.00038336	0.000592026
672.703	0.000652672	0.000574281	0.000400299	0.000616636
673.489	0.000657175	0.000535918	0.000406502	0.00061476
674.275	0.000572689	0.00057219	0.000405793	0.000614664
675.061	0.000620948	0.000640153	0.000431557	0.000642194
675.847	0.000614377	0.000537196	0.00042912	0.000634072
676.633	0.000525666	0.000514239	0.000413909	0.0006174
677.419	0.000528579	0.000569293	0.000425291	0.000630601
678.205	0.000565649	0.000655194	0.000457096	0.000666991
678.991	0.000464211	0.000587661	0.000457058	0.000663532
679.777	0.000449738	0.000544427	0.000435254	0.000636834
680.563	0.000540691	0.000616392	0.00049614	0.000694928
681.349	0.000444043	0.000502963	0.000439156	0.000635628
682.135	0.000417239	0.000576178	0.000435019	0.000627143
682.921	0.0004852	0.0006492	0.00050111	0.000704573
