# Supplementary material for: Directed ultrafast conformational changes accompany electron transfer in a photolyase as resolved by serial crystallography
Source: Nat Chem. 2024 Jan 15;16(4):624–32. doi: 10.1038/s41557-023-01413-9 (PMC10997514; doi:10.1038/s41557-023-01413-9)
Supplement: Supplementary file 7 — Sequences used for alignment. [file 41557_2023_1413_MOESM7_ESM.txt]

>D.melanogaster(6-4)PL/1-540
MDSQRSTLVHWFRKGLRLHDNPALSHIFTAANAAPGKYFVRPIFILDPGIL-DWMQVGANRWRFLQQTLEDL
DNQLRKL---NSRLFVVRGKPAEVFPRIFKSWRVEMLTFETDIEPYSVTRDAAVQKLAKAEGVRVETHCSHT
IYNPELVIAKNLGKAPITYQKFLGIVEQL---KVP-----KVLGV-----PE------KLKNMPTPPKDEVE
QKDSAAYDCPTMKQLVKRPEELGPNKFPGGETEALRRMEESLKDEIWVARFEKPNTAPNSLEP----STTVL
SPYLKFGCLSARLFNQKLKEIIKRQPKHS-------QPPVSLIGQLMWREFYYTVAAAEPNFDRMLGNVYCM
QIPWQE-HPDHLEAWTHGRTGYPFIDAIMRQLRQEGWIHHLARHAVACFLTRGDLWISWEEGQRVFEQLLLD
QDWALNAGNWMWLSASAFFHQYFR---VYSPVAFGKKTDPQGHYIRKYVPELSKYPAGCIYEPWKASLVDQR
AYGCVLGTDYPHRIVKHEVVHKENIKRMGAAY-KVNR-----------------------------------
-----------------------EVRTGK---EEE-----SSF-------EEKS------ETS-----TSGK
R-KVRRATGS-APKRKR----------------
>X.laevis_CRY1/1-616
M---GVNAVHWFRKGLRLHDNPALRECIQGADT------VRCVYILDPWF-AGSSNVGINRWRFLLQCLEDL
DANLRKL---NSRLFVIRGQPADVFPRLFKEWKITKLSIEYDSEPFGKERDAAIKKLASEAGVEVIVRISHT
LYDLDKIIELNGGQPPLTYKRFQTLISKMDPLEIP-----VETIT-----AE------VMEKCTTPVSDDHD
EK----YGVPSLEELGFDTEGLPSAVWPGGETEALTRLERHLERKAWVANFERPRMNANSLLA----STTGL
SPYLRFGCLSCRLFYFKLTDLYKKVKKNS-------SPPLSLYGQLLWREFFYTAATNNPRFDKMDGNPICV
QIPWDR-NPEALAKWAEGRTGFPWIDAIMTQLRQEGWIHHLARHAVACFLTRGDLWISWEEGMKVFEELLLD
ADWSVNAGSWMWLSCSSFFQQFFH---CYCPVGFGKRTDPNGDYIRRYLPILKGFPPKYIYDPWNAPETVQK
AAKCIIGVNYPKPMVNHAEASRLNIERMKQIYQQLSRYRGLGLLASVPSNP--NGNGGLMSYSPGESMPGCS
NNGGGQMGAIEGSSASNPNPNQGEVLPGTSGL--QGYWQGSSILHYSHSDNQQSYLMQA-RNPLHSVVSSGK
RPNPEEETQSVGPKVQRQSTH------------
>E.rubecola_CRY1/1-620
M---GVNAVHWFRKGLRLHDNPALRECIRGADT------VRCVYILDPWF-AGSSNVGINRWRFLLQCLEDL
DANLRKL---NSRLFVIRGQPADVFPRLFKEWNIAKLSIEYDSEPFGKERDAAIKKLASEAGVEVIVRISHT
LYDLDKIIELNGGQPPLTYKRFQTLISRMEPLEMP-----VETIT-----PE------VMKKCTTPVFDDHD
EK----YGVPSLEELGFDTDGLPSAVWPGGETEALTRLERHLERKASVANFERPRMNANSLLA----SPTGL
SPYLRFGCLSCRLFYFKLTDLYKKVKKNS-------SPPLSLYGQLLWREFFYTAATNNPRFDKMEGNPICV
QIPWDK-NPEALAKWAEGRTGFPWIDAIMTQLRQEGWIHHLARHAVACFLTRGDLWISWEEGMKVFEELLLD
ADWSVNAGSWMWLSCSSFFQQFFH---CYCPVGFGRRTDPNGDYIRRYLPVLRGFPAKYIYDPWNAPESIQK
AAKCIIGVNYPKPMVNHAEASRLNIERMKQIYQQLSRYRGLGLLATVPSNPNGNGNGGLMGYSPGESISGCG
STGGAQLGTGDGHTVVQS-CTLGDSHSGTSGIQQQGYCQASSILHYAHGDNQQSHLLQAGRTALGTGISAGK
RPNPEEETQSVGPKVQRQSTN------------
>C.livia_CRY1/1-620
M---GVNAVHWFRKGLRLHDNPALRECIQGADT------VRCVYILDPWF-AGSSNVGINRWRFLLQCLEDL
DANLRKL---NSRLFVIRGQPADVFPRLFKEWNITKLSIEYDSEPFGKERDAAIKKLASEAGVEVIVRISHT
LYDLDKIIELNGGQPPLTYKRYQTLISRMEPLEMP-----VETIT-----PE------VMEKCTTPVSDDHD
EK----YGVPSLEELGFDTDGLPSAVWPGGETEALTRLERHLERKAWVANFERPRMNANSLLA----SPTGL
SPYLRFGCLSCRLFYFKLTDLYKKVKKNS-------SPPLSLYGQLLWREFFYTAATNNPRFDKMEGNPICV
QIPWDK-NPEALAKWAEGRTGFPWIDAIMTQLRQEGWIHHLARHAVACFLTRGDLWISWEEGVKVFEELLLD
ADWSVNAGSWMWLSCSSFFQQFFH---CYCPVGFGRRTDPNGDYIRRYLPVLRGFPAKYIYDPWNAPESIQK
AAKCIIGVNYPKPMVNHAEASRLNIERMKQIYQQLSRYRGLGLLATVPSNPNGNGNGGLMGYSPGESISGCG
STGGTQLGTGDGHAVVQP-CALGDSHTGASGVQQQGYCQASSILHYAHGDNQQSHLLQAGRTALGTGISAGK
RPNPEEETQSVGPKVQRQSTN------------
>D.rerio(6-4)PL/1-519
M---SHNTIHWFRKGLRLHDNPALIAALKDCRH------IYPLFLLDPWF-PKNTRIGINRWRFLIEALKDL
DSSLKKL---NSRLFVVRGSPTEVLPKLFKQWKITRLTFEVDTEPYSQSRDKEVMKLAKEYGVEVTPKISHT
LYNIDRIIDENNGKTPMTYIRLQSVVKAMGHPKKP-----IPAPT-----NE------DMRGVSTPLSDDHE
EK----FGIPTLEDLGLDTSSLGPHLFPGGEQEALRRLDEHMERTNWVCKFEKPKTSPNSLIP----STTVL
SPYVRFGCLSARTFWWRLADVYRG-KTHS-------DPPVSLHGQLLWREFFYTTAVGIPNFNKMEGNSACV
QVDWDN-NPEHLAAWREARTGFPFIDTIMTQLRQEGWIHHLARHAVACFLTRGDLWISWEEGQKVFEELLLD
SDWSLNAGNWQWLSASTFFHQYFR---VYSPIAFGKKTDKHGDYIKKYLPVLKKFPTEYIYEPWKAPRSVQE
RAGCIVGKDYPRPIVDHEVVHKKNILRMKAAYAKR-------------------------------------
--------SPE-----DK----------TI--------------------N------KGEKRK------AS-
-PSIKEMFQK---KAKR----------------
>X.laevis(6-4)PL/1-526
M---RHNSIHWFRKGLRLHDNPALLAAMKDCAE------LHPIFILDPWF-PKNMQVSVNRWRFLIDALKDL
DENLKKI---NSRLFVVRGKPAEVFPLLFKKWKVTRLTFEVDIEPYSRQRDAEVEKLAAEHDVQVIQKVSNT
LYDIDRIIAENNGKPPLTYVRFQTVLAPLGPPKRP-----IKAPT-----LE------NMKDCHTPWKSSYD
EK----YGVPTLEELGQDPMKLGPHLYPGGESEALSRLDLHMKRTSWVCNFKKPETEPNSLTP----STTVL
SPYVKFGCLSARTFWWKIADIYQG-KKHS-------DPPVSLHGQLLWREFYYTTGAGIPNFNKMEGNPVCV
QVDWDN-NKEHLEAWSEGRTGYPFIDAIMTQLRTEGWIHHLARHAVACFLTRGDLWISWEEGQKVFEELLLD
ADWSLNAGNWLWLSASAFFHQFFR---VYSPVAFGKKTDKNGDYIKKYLPILKKFPAEYIYEPWKSPRSLQE
RAGCIIGKDYPKPIVEHNVVSKQNIQRMKAAYARRS------------------------------------
-------GSTEG---VDK----------DSG---Q--------------NNK-----KGGKRK----VAAG-
-TSVAELFKK---K-------------------
>UVR3_ARATH/1-556 (6-4)DNA photolyase
MQRFCVCSPSSYRLNPITSMATGSGSLIWFRKGLRVHDNPALEYASKGSEFMYPVFVIDPHYMESDPSAFSP
GSSRAGVNRIRFLLESLKDLDSSLKKLGSRLLVFKGEPGEVLVRCLQEWKVKRLCFEYDTDPYYQALDVKVK
DYASSTGVEVFSPVSHTLFNPAHIIEKNGGKPPLSYQSFLKVAGEPSCAKSELVMSYSSLPPIGDIGNLGIS
EVPSLEELGYKDDEQADWTPFRGGESEALKRLTKSISDKAWVANFEKPKGDPSAFLKPATTVMSPYLKFGCL
SSRYFYQCLQNIYKDVKKHTSPPVSLLGQLLWREFFYTTAFGTPNFDKMKGNRICKQIPWNEDHAMLAAWRD
GKTGYPWIDAIMVQLLKWGWMHHLARHCVACFLTRGDLFIHWEQGRDVFERLLIDSDWAINNGNWMWLSCSS
FFYQFNRIYSPISFGKKYDPDGKYIRHFLPVLKDMPKQYIYEPWTAPLSVQTKANCIVGKDYPKPMVLHDSA
SKECKRKMGEAYALNKKMDGKVDEENLRDLRRKLQKDEHEESKIRNQRPKLK--------------------
------------------------------------------------------------------------
---------------------------------
>CRY1_MOUSE/1-606 Cryptochrome-1
MGVNAVHWFRKGLRLHDNPALKECIQGADTIRCVYILDPWFAGSSNVGINRWRFLLQCLEDLDANLRKLNSR
LFVIRGQPADVFPRLFKEWNITKLSIEYDSEPFGKERDAAIKKLATEAGVEVIVRISHTLYDLDKIIELNGG
QPPLTYKRFQTLVSKMEPLEMPADTITSDVIGKCMTPLSDDHDEKYGVPSLEELGFDTDGLSSAVWPGGETE
ALTRLERHLERKAWVANFERPRMNANSLLASPTGLSPYLRFGCLSCRLFYFKLTDLYKKVKKNSSPPLSLYG
QLLWREFFYTAATNNPRFDKMEGNPICVQIPWDKNPEALAKWAEGRTGFPWIDAIMTQLRQEGWIHHLARHA
VACFLTRGDLWISWEEGMKVFEELLLDADWSINAGSWMWLSCSSFFQQFFHCYCPVGFGRRTDPNGDYIRRY
LPVLRGFPAKYIYDPWNAPEGIQKVAKCLIGVNYPKPMVNHAEASRLNIERMKQIYQQLSRYRGLGLLASVP
SNSNGNGGLMGYAPGENVPSCSSSGNGGLMGYAPGENVPSCSGGNCSQGSGILHYAHGDSQQTHSLKQGRSS
AGTGLSSGKRPSQEEDAQSVGPKVQRQSSN------------------------------------------
---------------------------------
>CRY2_HUMAN/1-593 Cryptochrome-2
MAATVATAAAVAPAPAPGTDSASSVHWFRKGLRLHDNPALLAAVRGARCVRCVYILDPWFAASSSVGINRWR
FLLQSLEDLDTSLRKLNSRLFVVRGQPADVFPRLFKEWGVTRLTFEYDSEPFGKERDAAIMKMAKEAGVEVV
TENSHTLYDLDRIIELNGQKPPLTYKRFQAIISRMELPKKPVGLVTSQQMESCRAEIQENHDETYGVPSLEE
LGFPTEGLGPAVWQGGETEALARLDKHLERKAWVANYERPRMNANSLLASPTGLSPYLRFGCLSCRLFYYRL
WDLYKKVKRNSTPPLSLFGQLLWREFFYTAATNNPRFDRMEGNPICIQIPWDRNPEALAKWAEGKTGFPWID
AIMTQLRQEGWIHHLARHAVACFLTRGDLWVSWESGVRVFDELLLDADFSVNAGSWMWLSCSAFFQQFFHCY
CPVGFGRRTDPSGDYIRRYLPKLKAFPSRYIYEPWNAPESIQKAAKCIIGVDYPRPIVNHAETSRLNIERMK
QIYQQLSRYRGLCLLASVPSCVEDLSHPVAEPSSSQAGSMSSAGPRPLPSGPASPKRKLEAAEEPPGEELSK
RARVAELPTPELPSKDA-------------------------------------------------------
---------------------------------
>CRY1_HUMAN/1-586 Cryptochrome-1
MGVNAVHWFRKGLRLHDNPALKECIQGADTIRCVYILDPWFAGSSNVGINRWRFLLQCLEDLDANLRKLNSR
LFVIRGQPADVFPRLFKEWNITKLSIEYDSEPFGKERDAAIKKLATEAGVEVIVRISHTLYDLDKIIELNGG
QPPLTYKRFQTLISKMEPLEIPVETITSEVIEKCTTPLSDDHDEKYGVPSLEELGFDTDGLSSAVWPGGETE
ALTRLERHLERKAWVANFERPRMNANSLLASPTGLSPYLRFGCLSCRLFYFKLTDLYKKVKKNSSPPLSLYG
QLLWREFFYTAATNNPRFDKMEGNPICVQIPWDKNPEALAKWAEGRTGFPWIDAIMTQLRQEGWIHHLARHA
VACFLTRGDLWISWEEGMKVFEELLLDADWSINAGSWMWLSCSSFFQQFFHCYCPVGFGRRTDPNGDYIRRY
LPVLRGFPAKYIYDPWNAPEGIQKVAKCLIGVNYPKPMVNHAEASRLNIERMKQIYQQLSRYRGLGLLASVP
SNPNGNGGFMGYSAENIPGCSSSGSCSQGSGILHYAHGDSQQTHLLKQGRSSMGTGLSGGKRPSQEEDTQSI
GPKVQRQSTN--------------------------------------------------------------
---------------------------------
>PHR_ECOLI/1-472 Deoxyribodipyrimidine photo-lyase
MTTHLVWFRQDLRLHDNLALAAACRNSSARVLALYIATPRQWATHNMSPRQAELINAQLNGLQIALAEKGIP
LLFREVDDFVASVEIVKQVCAENSVTHLFYNYQYEVNERARDVEVERALRNVVCEGFDDSVILPPGAVMTGN
HEMYKVFTPFKNAWLKRLREGMPECVAAPKVRSSGSIEPSPSITLNYPRQSFDTAHFPVEEKAAIAQLRQFC
QNGAGEYEQQRDFPAVEGTSRLSASLATGGLSPRQCLHRLLAEQPQALDGGAGSVWLNELIWREFYRHLITY
HPSLCKHRPFIAWTDRVQWQSNPAHLQAWQEGKTGYPIVDAAMRQLNSTGWMHNRLRMITASFLVKDLLIDW
REGERYFMSQLIDGDLAANNGGWQWAASTGTDAAPYFRIFNPTTQGEKFDHEGEFIRQWLPELRDVPGKVVH
EPWKWAQKAGVTLDYPQPIVEHKEARVQTLAAYEAARKGK--------------------------------
------------------------------------------------------------------------
------------------------------------------------------------------------
---------------------------------
>CRY1_ERIRU/1-620 Cryptochrome-1
MGVNAVHWFRKGLRLHDNPALRECIRGADTVRCVYILDPWFAGSSNVGINRWRFLLQCLEDLDANLRKLNSR
LFVIRGQPADVFPRLFKEWNIAKLSIEYDSEPFGKERDAAIKKLASEAGVEVIVRISHTLYDLDKIIELNGG
QPPLTYKRFQTLISRMEPLEMPVETITPEVMKKCTTPVFDDHDEKYGVPSLEELGFDTDGLPSAVWPGGETE
ALTRLERHLERKASVANFERPRMNANSLLASPTGLSPYLRFGCLSCRLFYFKLTDLYKKVKKNSSPPLSLYG
QLLWREFFYTAATNNPRFDKMEGNPICVQIPWDKNPEALAKWAEGRTGFPWIDAIMTQLRQEGWIHHLARHA
VACFLTRGDLWISWEEGMKVFEELLLDADWSVNAGSWMWLSCSSFFQQFFHCYCPVGFGRRTDPNGDYIRRY
LPVLRGFPAKYIYDPWNAPESIQKAAKCIIGVNYPKPMVNHAEASRLNIERMKQIYQQLSRYRGLGLLATVP
SNPNGNGNGGLMGYSPGESISGCGSTGGAQLGTGDGHTVVQSCTLGDSHSGTSGIQQQGYCQASSILHYAHG
DNQQSHLLQAGRTALGTGISAGKRPNPEEETQSVGPKVQRQSTN----------------------------
---------------------------------
>CRY1_ANOGA/1-545 Cryptochrome-1
MTINNILWFRHGLRLHDNPSLLEALKSDCVNQSSEAVKLFPIFIFDGESAGTRIVGYNRMKFLLESLADLDR
QFRDLGGQLLVFRGDSVTVLRRLFEELNIKKLCYEQDCEPIWKERDDAVAKLCRTMDVRCVENVSHTLWNPI
EVIQTNGDIPPLTYQMFLHTVNIIGDPPRPVGAPNFEYVEFGRVPALLASELKLCQQMPAPDDFGIHYDGNA
RIAFQKWIGGETRALEALGARLKQEEEAFREGYYLPTQAKPEILGPATSMSAALRFGCLSVRMFYWCVHDLF
AKVQSNSQFKYPGGHHITGQLIWREYFYTMSVQNPHYGEMERNPICLNIPWYKPEDDSLTRWKEGRTGFPMI
DAAMRQLLAEGWLHHILRNITATFLTRGGLWLSWEEGLQHFLKYLLDADWSVCAGNWMWVSSSAFERLLDSS
KCTCPIALARRLDPKGDYVKRYLPELANYPAQFVHEPWKASREQQIEYGCVIGEKYPAPMVDLAIVSKRNAH
TMASLREKLVDGGSTPPHCRPSDIEEIRQFFWLADDAATEA-------------------------------
------------------------------------------------------------------------
---------------------------------
>CRY2_ARATH/1-612 Cryptochrome-2
MKMDKKTIVWFRRDLRIEDNPALAAAAHEGSVFPVFIWCPEEEGQFYPGRASRWWMKQSLAHLSQSLKALGS
DLTLIKTHNTISAILDCIRVTGATKVVFNHLYDPVSLVRDHTVKEKLVERGISVQSYNGDLLYEPWEIYCEK
GKPFTSFNSYWKKCLDMSIESVMLPPPWRLMPITAAAEAIWACSIEELGLENEAEKPSNALLTRAWSPGWSN
ADKLLNEFIEKQLIDYAKNSKKVVGNSTSLLSPYLHFGEISVRHVFQCARMKQIIWARDKNSEGEESADLFL
RGIGLREYSRYICFNFPFTHEQSLLSHLRFFPWDADVDKFKAWRQGRTGYPLVDAGMRELWATGWMHNRIRV
IVSSFAVKFLLLPWKWGMKYFWDTLLDADLECDILGWQYISGSIPDGHELDRLDNPALQGAKYDPEGEYIRQ
WLPELARLPTEWIHHPWDAPLTVLKASGVELGTNYAKPIVDIDTARELLAKAISRTREAQIMIGAAPDEIVA
DSFEALGANTIKEPGLCPSVSSNDQQVPSAVRYNGSKRVKPEEEEERDMKKSRGFDERELFSTAESSSSSSV
FFVSQSCSLASEGKNLEGIQDSSDQITTSLGKNGCK------------------------------------
---------------------------------
>CRY1_ARATH/1-681 Cryptochrome-1
MSGSVSGCGSGGCSIVWFRRDLRVEDNPALAAAVRAGPVIALFVWAPEEEGHYHPGRVSRWWLKNSLAQLDS
SLRSLGTCLITKRSTDSVASLLDVVKSTGASQIFFNHLYDPLSLVRDHRAKDVLTAQGIAVRSFNADLLYEP
WEVTDELGRPFSMFAAFWERCLSMPYDPESPLLPPKKIISGDVSKCVADPLVFEDDSEKGSNALLARAWSPG
WSNGDKALTTFINGPLLEYSKNRRKADSATTSFLSPHLHFGEVSVRKVFHLVRIKQVAWANEGNEAGEESVN
LFLKSIGLREYSRYISFNHPYSHERPLLGHLKFFPWAVDENYFKAWRQGRTGYPLVDAGMRELWATGWLHDR
IRVVVSSFFVKVLQLPWRWGMKYFWDTLLDADLESDALGWQYITGTLPDSREFDRIDNPQFEGYKFDPNGEY
VRRWLPELSRLPTDWIHHPWNAPESVLQAAGIELGSNYPLPIVGLDEAKARLHEALSQMWQLEAASRAAIEN
GSEEGLGDSAEVEEAPIEFPRDITMEETEPTRLNPNRRYEDQMVPSITSSLIRPEEDEESSLNLRNSVGDSR
AEVPRNMVNTNQAQQRRAEPASNQVTAMIPEFNIRIVAESTEDSTAESSSSGRRERSGGIVPEWSPGYSEQF
PSEENGIGGGSTTSSYLQNHHEILNWRRLSQTG
>A0A2K3E0E6_CHLRE/1-612 Cryptochrome DASH
MHARLLPARARSLCSSAVGITVPSPGLRRASPALAPRLSASPTRRTLCVRVMATAGGGQRLVLWFRNDLRLH
DNYIVHEAAQRVKRGEASEVLPVYVYDPRFFAATPWGALKTGAHRAKFIQECVADLRQRLQGLGSDLVVAVG
QPEQLLPALLEGGGAAPLVLTAEEVTSEEAAVDVAVARAIKPAGGKLLRYWGHTMYHYDDLVQGPPAAGGKG
IFAPGMKDLPDVFTPFKEKVEKRAAVRRDLPPPAKGELPLPPAPRLGATAAAALAAPLPGWEQLPWPAGARP
APPVTHPKAVLDFKGGETAALARLKYYLWDSDLLSTYFDTRNGMLGGDYSTKFAPWLAQGCISPRKIFHEIR
KYESQRFSNKSTYWVIFELIWRDFFRFFALKHGNRIFFETGTSGLPLVWNPDPELWARWREGRTGLPLVDAN
MRELAATGFMSNRGRQNVASYLVLDLGVDWRRGADYFEEVLLDYDVTSNWGNWVAAAGLTGGRVNHFNIAKQ
SKDYDPTGEYVKTWCPELKNVPVTKVHEPWLMSKEEQERSGCRIGVDYPNPIPSSRHGRPHAGAGSGGDRFG
NRPSSGRGGGRGGGGGGRGGRGGGGGRPRSEFDRYK------------------------------------
---------------------------------
>B7FV99_PHATC/1-610 Cryptochrome DASH
MSSSRSKQSFWFLIFVHTVLILTFAAGAATAMRGASVSTVTKATSRASSQVVLHWFRHGDLRLLDNPALIHS
SKTAESCVPVFCFDDSVYGNDNRTPDTRAPHSNDRGQLKCGPRRAQFVLDSVQDLRRSLQSRGSALYVAHGK
PAQVFQRLVDAWPAVPAADTAAPNGSLLTIVCQREVVREENDAVRAVQSVLRRRFPQAKVQQIWGSTMYELD
DLPFATDLANMPDTFTPFRNKVEKNCQIGTPLPVPKQLSLPENFPSALKQGLEYLPTLKELGYTDAQIQQVE
THDERGVLHFMVAKQPDSHDCLKDYFETRNGMLGPNYSTKFSPWLAHGNVSPRYVAAQCRKYEEERVENKST
YWVVFELLWRDFCKFFATKHGDAIFYPYGTTERTDRHKPWSTFGRNLQAWQEGRTGYPLVDANMRELVATGF
MSNRGRQNVASFLAINLNHDWRCGGDFFESHLLDYDVYSNWVNWCAAAGMTGGRLNRFNISKQSKDYDQHGD
YVRHWLPELAKVPNEFVHEPWKMTSFQQMEYECKLGVDYPNPIVPPSRPNPHTDRNNRGRGGHQSKGNNRHG
PPDKSRKANASGSNRHQKYEMKSLQPGSFRVKES--------------------------------------
---------------------------------
>Q8PYK9_METMA/1-464 Deoxyribodipyrimidine photo-lyase
MIMNPKRIRALKSGKQGDGPVVYWMSRDQRAEDNWALLFSRAIAKEANVPVVVVFCLTDEFLEAGIRQYEFM
LKGLQELEVSLSRKKIPSFFLRGDPGEKISRFVKDYNAGTLVTDFSPLRIKNQWIEKVISGISIPFFEVDAH
NVVPCWEASQKHEYAAHTFRPKLYALLPEFLEEFPELEPNSVTPELSAGAGMVETLSDVLETGVKALLPERA
LLKNKDPLFEPWHFEPGEKAAKKVMESFIADRLDSYGALRNDPTKNMLSNLSPYLHFGQISSQRVVLEVEKA
ESNPGSKKAFLDEILIWKEISDNFCYYNPGYDGFESFPSWAKESLNAHRNDVRSHIYTLEEFEAGKTHDPLW
NASQMELLSTGKMHGYMRMYWAKKILEWSESPEKALEIAICLNDRYELDGRDPNGYAGIAWSIGGVHDRAWG
EREVTGKIRYMSYEGCKRKFDVKLYIEKYSAL----------------------------------------
------------------------------------------------------------------------
------------------------------------------------------------------------
---------------------------------
>Dmelanogaster_CRY1/1-542
MATRGANVI-WFRHGLRLHDNPALLAALADKDQ--GIALI-PVFIFDGES-AGTKNVGYNRMRFLLDSLQDI
DDQLQAATDGRGRLLVFEGEPAYIFRRLHEQVRLHRICIEQDCEPIWNERDESIRSLCRELNIDFVEKVSHT
LWDPQLVIETNGGIPPLTYQMFLHTVQIIGLPPRPTADARLEDATFVELDPEFCRSLKLFEQLPTP---EHF
NV----YG----DNMGF----LAKINWRGGETQALLLLDERLKVEQHA--FERGFYLPNQALPNIHDSPKSM
SAHLRFGCLSVRRFYWSVHDLFKNVQLRACVRGVQMTGGAHITGQLIWREYFYTMSVNNPNYDRMEGNDICL
SIPWAKPNENLLQSWRLGQTGFPLIDGAMRQLLAEGWLHHTLRNTVATFLTRGGLWQSWEHGLQHFLKYLLD
ADWSVCAGNWMWVSSSA-FERLLDSSLVTCPVALAKRLDPDGTYIKQYVPELMNVPKEFVHEPWRMSAEQQE
QYECLIGVHYPERIIDLSMAVKRNMLAMKSL-------RNS--LITPP---------------P-----HCR
PSN-------------EE-----EVR--------QFFWLADVVV----------------------------
---------------------------------
>C.livia_CRY4/1-525
M---PHRTIHLFRKGLRLHDNPTLLAALESSET------IYPVYVLDRRFLASAMHIGALRWHFLLQSLEDL
HKNLSRL---GARLLVIQGEYESVLRDHVQKWNITQVTLDAEMEPFYKEMEANIRRLGAELGFEVLSRVGHS
LYDTKRILDLNGGSPPLTYKRFLHILSQLGDPEVP-----VRNLT-----AE------DFQRCMSP-EPGLA
ER----YRVPVPADLEIPPQSLSP--WTGGETEGLRRLEQHLTDQGWVANFTKPRTIPNSLLP----STTGL
SPYFSMGCLSVRTFFHRLSNIYAQAKHHS-------LPPVSLQGQLLWREFFYTVASATQNFTQMAGNPICL
QIHWYE-DAERLHKWKTAQTGFPWIDAIMTQLRQEGWIHHLARHAVACFLTRGDLWISWEEGMKVFEELLLD
ADYSINAGNWMWLSASAFFHHYTR---IFCPVRFGKRTDPEGQYIRKYLPVLKNFPTKYIYEPWTASEEEQR
QAGCIIGRDYPFPMVNHKEASDRNLQLMRRVREEQ---RGTAQL----TRDDAD--------DPMEMKRDCS
----------------EENTARGK-------------------------------------------VARG-
----------------RE---------------
