# Supplementary material for: Directed ultrafast conformational changes accompany electron transfer in a photolyase as resolved by serial crystallography
Source: Nat Chem. 2024 Jan 15;16(4):624–32. doi: 10.1038/s41557-023-01413-9 (PMC10997514; doi:10.1038/s41557-023-01413-9)
Supplement: Supplementary file 8 — Protein and plasmid sequence used for the alignment and for protein expression. [file 41557_2023_1413_MOESM8_ESM.txt]

The primary sequence of \emph{Dm}(6-4)photolyase is:
MDSQRSTLVHWFRKGLRLHDNPALSHIFTAANAAPGKYFVRPIFILDPGILDWMQVGANRWRFLQQTLEDLDNQLRKLNSRLFVVRGKPAEVFPRIFKSWRVEMLTFETDIEPYSVTRDAAVQKLAKAEGVRVETHCSHTIYNPELVIAKNLGKAPITYQKFLGIVEQLKVPKVLGVPEKLKNMPTPPKDEVEQKDSAAYDCPTMKQLVKRPEELGPNKFPGGETEALRRMEESLKDEIWVARFEKPNTAPNSLEPSTTVLSPYLKFGCLSARLFNQKLKEIIKRQPKHSQPPVSLIGQLMWREFYYTVAAAEPNFDRMLGNVYCMQIPWQEHPDHLEAWTHGRTGYPFIDAIMRQLRQEGWIHHLARHAVACFLTRGDLWISWEEGQRVFEQLLLDQDWALNAGNWMWLSASAFFHQYFRVYSPVAFGKKTDPQGHYIRKYVPELSKYPAGCIYEPWKASLVDQRAYGCVLGTDYPHRIVKHEVVHKENIKRMGAAYKVNREVRTGKEEESSFEEKSET

The plasmid used for overexpression of the (6-4)photolyase from \emph{Drosophila melanogaster} has the following sequence:
tggcgaatgggacgcgccctgtagcggcgcattaagcgcggcgggtgtggtggttacgcgcagcgtgaccgctacacttgccagcgccctagcgcccgctcctttcgctttcttcccttcctttctcgccacgttcgccggctttccccgtcaagctctaaatcgggggctccctttagggttccgatttagtgctttacggcacctcgaccccaaaaaacttgattagggtgatggttcacgtagtgggccatcgccctgatagacggtttttcgccctttgacgttggagtccacgttctttaatagtggactcttgttccaaactggaacaacactcaaccctatctcggtctattcttttgatttataagggattttgccgatttcggcctattggttaaaaaatgagctgatttaacaaaaatttaacgcgaattttaacaaaatattaacgtttacaatttcaggtggcacttttcggggaaatgtgcgcggaacccctatttgtttatttttctaaatacattcaaatatgtatccgctcatgagacaataaccctgataaatgcttcaataatattgaaaaaggaagagtatgagtattcaacatttccgtgtcgcccttattcccttttttgcggcattttgccttcctgtttttgctcacccagaaacgctggtgaaagtaaaagatgctgaagatcagttgggtgcacgagtgggttacatcgaactggatctcaacagcggtaagatccttgagagttttcgccccgaagaacgttttccaatgatgagcacttttaaagttctgctatgtggcgcggtattatcccgtattgacgccgggcaagagcaactcggtcgccgcatacactattctcagaatgacttggttgagtactcaccagtcacagaaaagcatcttacggatggcatgacagtaagagaattatgcagtgctgccataaccatgagtgataacactgcggccaacttacttctgacaacgatcggaggaccgaaggagctaaccgcttttttgcacaacatgggggatcatgtaactcgccttgatcgttgggaaccggagctgaatgaagccataccaaacgacgagcgtgacaccacgatgcctgcagcaatggcaacaacgttgcgcaaactattaactggcgaactacttactctagcttcccggcaacaattaatagactggatggaggcggataaagttgcaggaccacttctgcgctcggcccttccggctggctggtttattgctgataaatctggagccggtgagcgtgggtctcgcggtatcattgcagcactggggccagatggtaagccctcccgtatcgtagttatctacacgacggggagtcaggcaactatggatgaacgaaatagacagatcgctgagataggtgcctcactgattaagcattggtaactgtcagaccaagtttactcatatatactttagattgatttaaaacttcatttttaatttaaaaggatctaggtgaagatcctttttgataatctcatgaccaaaatcccttaacgtgagttttcgttccactgagcgtcagaccccgtagaaaagatcaaaggatcttcttgagatcctttttttctgcgcgtaatctgctgcttgcaaacaaaaaaaccaccgctaccagcggtggtttgtttgccggatcaagagctaccaactctttttccgaaggtaactggcttcagcagagcgcagataccaaatactgtccttctagtgtagccgtagttaggccaccacttcaagaactctgtagcaccgcctacatacctcgctctgctaatcctgttaccagtggctgctgccagtggcgataagtcgtgtcttaccgggttggactcaagacgatagttaccggataaggcgcagcggtcgggctgaacggggggttcgtgcacacagcccagcttggagcgaacgacctacaccgaactgagatacctacagcgtgagctatgagaaagcgccacgcttcccgaagggagaaaggcggacaggtatccggtaagcggcagggtcggaacaggagagcgcacgagggagcttccagggggaaacgcctggtatctttatagtcctgtcgggtttcgccacctctgacttgagcgtcgatttttgtgatgctcgtcaggggggcggagcctatggaaaaacgccagcaacgcggcctttttacggttcctggccttttgctggccttttgctcacatgttctttcctgcgttatcccctgattctgtggataaccgtattaccgcctttgagtgagctgataccgctcgccgcagccgaacgaccgagcgcagcgagtcagtgagcgaggaagcggaagagcgcctgatgcggtattttctccttacgcatctgtgcggtatttcacaccgcatatatggtgcactctcagtacaatctgctctgatgccgcatagttaagccagtatacactccgctatcgctacgtgactgggtcatggctgcgccccgacacccgccaacacccgctgacgcgccctgacgggcttgtctgctcccggcatccgcttacagacaagctgtgaccgtctccgggagctgcatgtgtcagaggttttcaccgtcatcaccgaaacgcgcgaggcagctgcggtaaagctcatcagcgtggtcgtgaagcgattcacagatgtctgcctgttcatccgcgtccagctcgttgagtttctccagaagcgttaatgtctggcttctgataaagcgggccatgttaagggcggttttttcctgtttggtcactgatgcctccgtgtaagggggatttctgttcatgggggtaatgataccgatgaaacgagagaggatgctcacgatacgggttactgatgatgaacatgcccggttactggaacgttgtgagggtaaacaactggcggtatggatgcggcgggaccagagaaaaatcactcagggtcaatgccagcgcttcgttaatacagatgtaggtgttccacagggtagccagcagcatcctgcgatgcagatccggaacataatggtgcagggcgctgacttccgcgtttccagactttacgaaacacggaaaccgaagaccattcatgttgttgctcaggtcgcagacgttttgcagcagcagtcgcttcacgttcgctcgcgtatcggtgattcattctgctaaccagtaaggcaaccccgccagcctagccgggtcctcaacgacaggagcacgatcatgcgcacccgtggggccgccatgccggcgataatggcctgcttctcgccgaaacgtttggtggcgggaccagtgacgaaggcttgagcgagggcgtgcaagattccgaataccgcaagcgacaggccgatcatcgtcgcgctccagcgaaagcggtcctcgccgaaaatgacccagagcgctgccggcacctgtcctacgagttgcatgataaagaagacagtcataagtgcggcgacgatagtcatgccccgcgcccaccggaaggagctgactgggttgaaggctctcaagggcatcggtcgagatcccggtgcctaatgagtgagctaacttacattaattgcgttgcgctcactgcccgctttccagtcgggaaacctgtcgtgccagctgcattaatgaatcggccaacgcgcggggagaggcggtttgcgtattgggcgccagggtggtttttcttttcaccagtgagacgggcaacagctgattgcccttcaccgcctggccctgagagagttgcagcaagcggtccacgctggtttgccccagcaggcgaaaatcctgtttgatggtggttaacggcgggatataacatgagctgtcttcggtatcgtcgtatcccactaccgagatatccgcaccaacgcgcagcccggactcggtaatggcgcgcattgcgcccagcgccatctgatcgttggcaaccagcatcgcagtgggaacgatgccctcattcagcatttgcatggtttgttgaaaaccggacatggcactccagtcgccttcccgttccgctatcggctgaatttgattgcgagtgagatatttatgccagccagccagacgcagacgcgccgagacagaacttaatgggcccgctaacagcgcgatttgctggtgacccaatgcgaccagatgctccacgcccagtcgcgtaccgtcttcatgggagaaaataatactgttgatgggtgtctggtcagagacatcaagaaataacgccggaacattagtgcaggcagcttccacagcaatggcatcctggtcatccagcggatagttaatgatcagcccactgacgcgttgcgcgagaagattgtgcaccgccgctttacaggcttcgacgccgcttcgttctaccatcgacaccaccacgctggcacccagttgatcggcgcgagatttaatcgccgcgacaatttgcgacggcgcgtgcagggccagactggaggtggcaacgccaatcagcaacgactgtttgcccgccagttgttgtgccacgcggttgggaatgtaattcagctccgccatcgccgcttccactttttcccgcgttttcgcagaaacgtggctggcctggttcaccacgcgggaaacggtctgataagagacaccggcatactctgcgacatcgtataacgttactggtttcacattcaccaccctgaattgactctcttccgggcgctatcatgccataccgcgaaaggttttgcgccattcgatggtgtccgggatctcgacgctctcccttatgcgactcctgcattaggaagcagcccagtagtaggttgaggccgttgagcaccgccgccgcaaggaatggtgcatgcaaggagatggcgcccaacagtcccccggccacggggcctgccaccatacccacgccgaaacaagcgctcatgagcccgaagtggcgagcccgatcttccccatcggtgatgtcggcgatataggcgccagcaaccgcacctgtggcgccggtgatgccggccacgatgcgtccggcgtagaggatcgagatctcgatcccgcgaaattaatacgactcactataggggaattgtgagcggataacaattcccctctagaaataattttgtttaactttaagaaggagatataccatgGACAGCCAACGTAGCACCCTGGTTCACTGGTTCCGTAAAGGTCTGCGTCTGCACGATAACCCGGCGCTGAGCCACATCTTTACCGCGGCGAACGCGGCGCCGGGCAAGTACTTCGTTCGTCCGATCTTTATTCTGGACCCGGGTATTCTGGATTGGATGCAAGTGGGCGCGAACCGTTGGCGTTTCCTGCAGCAAACCCTGGAAGACCTGGATAACCAGCTGCGTAAACTGAACAGCCGTCTGTTTGTGGTTCGTGGTAAACCGGCGGAAGTTTTCCCGCGTATCTTTAAGAGCTGGCGTGTGGAGATGCTGACCTTCGAAACCGACATTGAGCCGTATAGCGTTACCCGTGATGCGGCGGTGCAGAAGCTGGCGAAAGCGGAAGGCGTGCGTGTTGAGACCCACTGCAGCCACACCATCTACAACCCGGAGCTGGTTATTGCGAAGAACCTGGGTAAAGCGCCGATCACCTATCAAAAGTTTCTGGGCATTGTGGAACAGCTGAAGGTGCCGAAAGTTCTGGGTGTGCCGGAGAAGCTGAAAAACATGCCGACCCCGCCGAAGGACGAAGTTGAGCAAAAAGACAGCGCGGCGTACGATTGCCCGACCATGAAGCAGCTGGTGAAACGTCCGGAGGAACTGGGCCCGAACAAATTTCCGGGTGGCGAAACCGAGGCGCTGCGTCGTATGGAGGAAAGCCTGAAAGATGAAATCTGGGTTGCGCGTTTTGAGAAGCCGAACACCGCGCCGAACAGCCTGGAACCGAGCACCACCGTGCTGAGCCCGTATCTGAAGTTCGGTTGCCTGAGCGCGCGTCTGTTTAACCAAAAGCTGAAAGAGATCATTAAGCGTCAGCCGAAACACAGCCAACCGCCGGTTAGCCTGATCGGTCAGCTGATGTGGCGTGAATTCTACTATACCGTTGCGGCGGCGGAGCCGAACTTTGACCGTATGCTGGGCAACGTGTACTGCATGCAGATTCCGTGGCAAGAACATCCGGACCATCTGGAGGCGTGGACCCACGGTCGTACCGGCTATCCGTTCATCGATGCGATTATGCGTCAGCTGCGTCAAGAAGGTTGGATTCATCACCTGGCGCGTCATGCGGTTGCGTGCTTCCTGACCCGTGGTGACCTGTGGATTAGCTGGGAGGAAGGCCAGCGTGTGTTTGAGCAACTGCTGCTGGACCAGGATTGGGCGCTGAACGCGGGCAACTGGATGTGGCTGAGCGCGAGCGCGTTCTTTCACCAATACTTCCGTGTTTATAGCCCGGTGGCGTTTGGTAAGAAAACCGATCCGCAGGGCCACTACATCCGTAAGTATGTTCCGGAACTGAGCAAATACCCGGCGGGTTGCATTTATGAGCCGTGGAAAGCGAGCCTGGTTGACCAGCGTGCGTACGGTTGCGTGCTGGGCACCGATTATCCGCACCGTATCGTGAAGCACGAAGTGGTTCACAAGGAGAACATTAAACGTATGGGTGCGGCGTACAAGGTTAACCGTGAAGTGCGTACCGGCAAAGAGGAAGAGAGCAGCTTCGAAGAGAAGAGCGAGACCTAActcgagcaccaccaccaccaccactgagatccggctgctaacaaagcccgaaaggaagctgagttggctgctgccaccgctgagcaataactagcataaccccttggggcctctAaacgggtcttgaggggttttttgctgaaaggaggaactatatccgga
