# Supplementary material for: Directed ultrafast conformational changes accompany electron transfer in a photolyase as resolved by serial crystallography
Source: Nat Chem. 2024 Jan 15;16(4):624–32. doi: 10.1038/s41557-023-01413-9 (PMC10997514; doi:10.1038/s41557-023-01413-9)
Supplement: Supplementary file 9 — Data used for the activation level determinations. [file 41557_2023_1413_MOESM9_ESM.csv]

1ps					2ps					20ps					300ps
activation factor	mean of integrated DED	regression 1	regression 2		activation factor	mean of integrated DED	regression 1	regression 2		activation factor	mean of integrated DED	regression 1	regression 2		activation factor	mean of integrated DED	regression 1	regression 2
2	0.657103827283597	0.651143125351393	0.440912207367946		10	0.788182160583075	0.773314590425902	0.69529301492166		10	0.804455072596885	0.790283255074571	0.723892463721539		10	0.754161237535563	0.737119394443584	0.663595192408981
3	0.664335468309695	0.664702380198091	0.472680645352059		12	0.821535424023144	0.792548729173872	0.751609436012703		12	0.836943404386146	0.809526227910563	0.775523644677996		12	0.794743108453571	0.761550171592867	0.727406678927297
4	0.674477436302891	0.678261635044788	0.504449083336173		14	0.858206807650336	0.811782867921841	0.807925857103747		14	0.872230517796811	0.828769200746555	0.827154825634453		14	0.839021945268989	0.785980948742149	0.791218165445613
5	0.687407205499241	0.691820889891485	0.536217521320287		16	0.898274422960615	0.83101700666981	0.86424227819479		16	0.909828764902273	0.848012173582546	0.87878600659091		16	0.887127217041786	0.810411725891432	0.85502965196393
6	0.702383945675587	0.705380144738183	0.5679859593044		18	0.941504212453251	0.850251145417779	0.920558699285834		18	0.949954684364005	0.867255146418538	0.930417187547367		18	0.93846958914401	0.834842503040715	0.918841138482246
7	0.719379993703147	0.718939399584881	0.599754397288514		20	0.987735509254517	0.869485284165749	0.976875120376877		20	0.992459804263669	0.886498119254529	0.982048368503824		20	0.992938143112795	0.859273280189997	0.982652625000562
8	0.73765835246624	0.732498654431578	0.631522835272627		22	1.03659067194326	0.888719422913718	1.03319154146792		22	1.03710254647546	0.905741092090521	1.03367954946028		22	1.04966319928516	0.88370405733928	1.04646411151888
9	0.757164895121487	0.746057909278275	0.663291273256741		24	1.08787846229303	0.907953561661687	1.08950796255896		24	1.08388916145538	0.924984064926512	1.08531073041674		24	1.10883166933887	0.908134834488562	1.11027559803719
10	0.777655482725065	0.759617164124973	0.695059711240855		26	1.1411711907289	0.927187700409656	1.14582438365001		26	1.13249656189782	0.944227037762504	1.13694191137319		26	1.16970874001699	0.932565611637845	1.17408708455551
12	0.820849053071443	0.786735673818368	0.758596587209082		28	1.19597394232022	0.946421839157626	1.20214080474105		28	1.18264922062952	0.963470010598496	1.18857309232965		28	1.23196727656898	0.956996388787128	1.23789857107383
14	0.867096600469758	0.813854183511763	0.822133463177309		2	0.700903151292192	0.696378035434025	0.470027330557486		2	0.717503736085048	0.713311363730605	0.517367739895712		2	0.644985808784128	0.639396285846454	0.408349246335717
16	0.916161823253148	0.840972693205158	0.885670339145536		30	1.25215401702189	0.965655977905595	1.25845722583209		30	1.23400328280694	0.982712983434487	1.24020427328611		30	1.29575376971708	0.98142716593641	1.30171005759214
18	0.968188710760336	0.868091202898552	0.949207215113764		32	1.30966355927469	0.984890116653564	1.31477364692314		32	1.28665708046432	1.00195595627048	1.29183545424257		32	1.36062675927543	1.00585794308569	1.36552154411046
20	1.02265993148692	0.895209712591947	1.01274409108199		34	1.36819953196723	1.00412425540153	1.37109006801418		34	1.34044809149231	1.02119892910647	1.34346663519902		34	1.42650383301548	1.03028872023498	1.42933303062877
22	1.07942767827763	0.922328222285342	1.07628096705022		36	1.42748366351685	1.0233583941495	1.42740648910522		36	1.39511536653567	1.04044190194246	1.39509781615548		36	1.49327025850447	1.05471949738426	1.49314451714709
24	1.13834718985135	0.949446731978737	1.13981784301845		38	1.48761002820451	1.04259253289747	1.48372291019627		38	1.45057987246477	1.05968487477845	1.44672899711194		38	1.56069332987239	1.07915027453354	1.55695600366541
26	1.19890286903032	0.976565241672132	1.20335471898667		3	0.705774562798359	0.70599510480801	0.498185541103007		3	0.722693263376011	0.722932850148601	0.54318333037394		3	0.651240966302551	0.651611674421095	0.440254989594875
28	1.26118345547376	1.00368375136553	1.2668915949549		40	1.54856890762795	1.06182667164544	1.54003933128731		40	1.50684601766134	1.07892784761445	1.49836017806839		40	1.62885365480592	1.10358105168282	1.62076749018372
30	1.32491225146326	1.03080226105892	1.33042847092313		4	0.712858489137337	0.715612174181994	0.526343751648529		4	0.7299828972611	0.732554336566597	0.568998920852169		4	0.660306696835387	0.663827062995736	0.472160732854033
32	1.38941073948208	1.05792077075232	1.39396534689135		5	0.721753459832839	0.725229243555979	0.554501962194051		5	0.73895463773961	0.742175822984593	0.594814511330397		5	0.671850616954071	0.676042451570378	0.504066476113191
34	1.45535574695575	1.08503928044571	1.45750222285958		6	0.732407756394481	0.734846312929964	0.582660172739573		6	0.749673808868101	0.751797309402588	0.620630101808626		6	0.685556323612007	0.688257840145019	0.535972219372349
36	1.52200767956285	1.11215779013911	1.52103909882781		7	0.744734601622218	0.744463382303948	0.610818383285094		7	0.761658809582779	0.761418795820584	0.646445692286854		7	0.700849633242672	0.70047322871966	0.567877962631507
40	1.65792966377445	1.1663948095259	1.64811285076426		8	0.758172683814428	0.754080451677933	0.638976593830616		8	0.774763607979497	0.77104028223858	0.672261282765082		8	0.717507115261827	0.712688617294302	0.599783705890665
					9	0.77266278328469	0.763697521051918	0.667134804376138		9	0.789109788914546	0.780661768656576	0.698076873243311		9	0.735369108049873	0.724904005868943	0.631689449149823
