# Supplementary material for: Directed ultrafast conformational changes accompany electron transfer in a photolyase as resolved by serial crystallography
Source: Nat Chem. 2024 Jan 15;16(4):624–32. doi: 10.1038/s41557-023-01413-9 (PMC10997514; doi:10.1038/s41557-023-01413-9)
Supplement: Supplementary file 11 — Data for the chromatograms in Extended Data Fig. 7. [file 41557_2023_1413_MOESM11_ESM.csv]

Heparin chromatogram (panel A)									SEC Chromatogram (panle B)
Chrom.1		Chrom.1		Chrom.1					Chrom.1		Chrom.1		Chrom.1		Chrom.1
UV 1_280		UV 2_390		UV 3_445					Fraction		UV 3_445		UV 2_390		UV 1_280
ml	mAU	ml	mAU	ml	mAU				ml	Fraction	ml	mAU	ml	mAU	ml	mAU
0.004	-92.37959	0.006	0	0.006	0				34.14919	1.A.1	0.005	0	0.005	0	0.002	-0.2415387
0.008	-95.37476	0.018	-207.5104	0.018	-1.259252				35.14912	1.A.2	0.011	0.1333513	0.011	0.1777754	0.004	-6.027181
0.013	-96.15641	0.03	-207.5642	0.03	-1.284597				36.14886	1.A.3	0.017	0.1341706	0.017	0.1760855	0.006	-6.029785
0.018	-96.67535	0.042	-207.5972	0.042	-1.307513				37.14864	1.A.4	0.023	0.1335134	0.023	0.1746801	0.009	-6.031565
0.023	-97.38815	0.055	-207.6107	0.055	-1.324889				38.14959	1.A.5	0.028	0.1336032	0.028	0.1741786	0.011	-6.031091
0.028	-98.03633	0.067	-207.5931	0.067	-1.326126				39.14934	1.A.6	0.034	0.1338621	0.034	0.1750642	0.013	-6.029749
0.033	-98.54556	0.079	-207.5627	0.079	-1.285629				40.14912	1.A.7	0.04	0.134241	0.04	0.177396	0.016	-6.028482
0.038	-98.4518	0.091	-207.5172	0.091	-1.229344				41.14889	1.A.8	0.046	0.1351692	0.046	0.1797252	0.018	-6.027079
0.042	-98.26214	0.103	-207.4666	0.103	-1.152005				42.14981	1.A.9	0.051	0.1354603	0.051	0.1811704	0.02	-6.02568
0.047	-98.07093	0.115	-207.4162	0.115	-1.049613				43.14959	1.A.10	0.057	0.1352262	0.057	0.1819362	0.023	-6.024574
0.052	-97.79995	0.127	-207.3707	0.127	-0.9718633				44.14936	1.A.11	0.063	0.1345496	0.063	0.1824376	0.025	-6.023739
0.057	-97.45577	0.139	-207.338	0.139	-0.9240969				45.14911	1.A.12	0.069	0.1343364	0.069	0.1820544	0.027	-6.022949
0.062	-96.55579	0.151	-207.3206	0.151	-0.9033106				46.15005	1.B.1	0.074	0.1344983	0.074	0.1812013	0.029	-6.022158
0.067	-95.66186	0.164	-207.3253	0.164	-0.9099413				47.14983	1.B.2	0.08	0.1351721	0.08	0.1802132	0.032	-6.021785
0.071	-94.79628	0.176	-207.3384	0.176	-0.9307374				48.14958	1.B.3	0.086	0.1347493	0.086	0.1798704	0.034	-6.021615
0.076	-93.89574	0.188	-207.3315	0.188	-0.9842864				49.14935	1.B.4	0.092	0.1335987	0.092	0.1796248	0.036	-6.021652
0.081	-92.8876	0.2	-207.3079	0.2	-1.063246				50.1503	1.B.5	0.097	0.1316106	0.097	0.1791686	0.039	-6.022134
0.086	-91.93692	0.212	-207.2955	0.212	-1.129649				51.15005	1.B.6	0.103	0.1287233	0.103	0.1785876	0.041	-6.022742
0.091	-91.02306	0.224	-207.3259	0.224	-1.164146				52.14983	1.B.7	0.109	0.1255828	0.109	0.177919	0.043	-6.023428
0.096	-90.12955	0.236	-207.3591	0.236	-1.190157				53.1496	1.B.8	0.115	0.1222761	0.115	0.1771565	0.046	-6.024114
0.101	-89.23737	0.248	-207.3801	0.248	-1.216643				54.15052	1.B.9	0.12	0.1184058	0.12	0.1738832	0.048	-6.023666
0.105	-88.4721	0.26	-207.4084	0.26	-1.246723				55.15029	1.B.10	0.126	0.1153419	0.126	0.1744143	0.05	-6.022663
0.11	-87.86115	0.273	-207.4667	0.273	-1.266142				56.15007	1.B.11	0.132	0.113608	0.132	0.1786045	0.052	-6.021321
0.115	-87.4367	0.285	-207.534	0.285	-1.276836				57.14982	1.B.12	0.138	0.1193321	0.138	0.1864974	0.055	-6.01943
0.12	-87.34928	0.297	-207.5905	0.297	-1.279474				58.15077	1.C.1	0.143	0.129374	0.143	0.2179847	0.057	-6.017404
0.125	-87.42973	0.309	-207.5957	0.309	-1.28281				59.15054	1.C.2	0.149	0.145191	0.149	0.2651592	0.059	-6.015368
0.13	-87.55692	0.321	-207.5983	0.321	-1.285807				60.15029	1.C.3	0.155	0.1731938	0.155	0.320203	0.062	-6.013593
0.134	-87.69557	0.333	-207.6009	0.333	-1.287938				61.15007	1.C.4	0.161	0.1987187	0.161	0.3517042	0.064	-6.0126
0.139	-88.16022	0.345	-207.6037	0.345	-1.287705				62.14985	1.C.5	0.166	0.2221099	0.166	0.3778793	0.066	-6.012497
0.144	-88.77587	0.357	-207.6074	0.357	-1.286221				63.15076	1.C.6	0.172	0.2433005	0.172	0.4035063	0.069	-6.012649
0.149	-89.54747	0.37	-207.6102	0.37	-1.28458				64.15054	1.C.7	0.178	0.2624121	0.178	0.4273483	0.071	-6.012916
0.154	-90.506	0.382	-207.6109	0.382	-1.283315				65.15031	1.C.8	0.184	0.2801703	0.184	0.4507677	0.073	-6.013271
0.159	-91.49873	0.394	-207.6094	0.394	-1.284025				66.15006	1.C.9	0.189	0.2952963	0.189	0.4712267	0.076	-6.013633
0.164	-92.49162	0.406	-207.6098	0.406	-1.28487				67.15101	1.C.10	0.195	0.3082516	0.195	0.4893341	0.078	-6.014097
0.168	-93.47019	0.418	-171.4023	0.418	-1.061165				68.15079	1.C.11	0.201	0.3197806	0.201	0.505049	0.08	-6.014675
0.173	-94.39581	0.43	-20.00896	0.43	-0.1229179				69.15054	1.C.12	0.207	0.3286969	0.207	0.5113529	0.082	-6.01549
0.178	-95.32278	0.442	0.001393266	0.442	0.0004191192				70.15032	1.D.1	0.212	0.3296313	0.212	0.5132826	0.085	-6.016262
0.183	-96.28532	0.454	0.001938966	0.454	-0.0004839538				71.15126	1.D.2	0.218	0.3247946	0.218	0.4822542	0.087	-6.017018
0.188	-97.29146	0.466	-2.994745E-05	0.466	-0.001097507				72.15101	1.D.3	0.224	0.3089882	0.224	0.4351645	0.089	-6.017771
0.193	-98.29782	0.479	-0.005623539	0.479	0.001222572				73.15078	1.D.4	0.23	0.28476	0.23	0.3942332	0.092	-6.018522
0.197	-99.24036	0.491	-0.008385736	0.491	0.003945528				74.15057	1.D.5	0.235	0.262336	0.235	0.3791152	0.094	-6.019212
0.202	-99.97495	0.503	-0.01054523	0.503	0.005162944				75.15149	1.D.6	0.241	0.2455075	0.241	0.3651087	0.096	-6.019812
0.207	-100.3632	0.515	-0.01319235	0.515	0.00382744				76.15125	1.D.7	0.247	0.2318105	0.247	0.3539082	0.099	-6.020453
0.212	-100.7704	0.527	-0.0165924	0.527	0.001819203				77.15103	1.D.8	0.253	0.220193	0.253	0.3424013	0.101	-6.021284
0.217	-101.1968	0.539	-0.01774017	0.539	0.001957613				78.15078	1.D.9	0.258	0.2102779	0.258	0.3309681	0.103	-6.022293
0.222	-101.6367	0.551	-0.01680195	0.551	0.003019894				79.15171	1.D.10	0.264	0.2021214	0.264	0.3225664	0.105	-6.02331
0.227	-102.0769	0.563	-0.0136423	0.563	0.003633733				80.1515	1.D.11	0.27	0.1960511	0.27	0.3117851	0.108	-6.024325
0.231	-102.4139	0.575	-0.009869887	0.575	0.002778996				81.15131	1.D.12	0.276	0.1907226	0.276	0.3027931	0.11	-6.013035
0.236	-102.6454	0.588	-0.006040236	0.588	0.003063341				82.15102	1.E.1	0.281	0.1855598	0.281	0.2957034	0.112	-5.943655
0.241	-102.7846	0.6	-0.002696571	0.6	0.004376474				83.15198	1.E.2	0.287	0.1802164	0.287	0.2904744	0.115	-5.87114
0.246	-102.9417	0.612	-0.001314789	0.612	0.005946286				84.15179	1.E.3	0.293	0.174641	0.293	0.2869954	0.117	-5.797321
0.251	-103.107	0.624	-0.002382273	0.624	0.006085				85.1515	1.E.4	0.299	0.169562	0.299	0.2789972	0.119	-5.7232
0.256	-103.2746	0.636	-0.003999104	0.636	0.007079266				86.15128	1.E.5	0.304	0.1659371	0.304	0.2702133	0.122	-5.649198
0.26	-103.4407	0.648	-0.005671073	0.648	0.009887625				87.1511	1.E.6	0.31	0.1630085	0.31	0.2628023	0.124	-5.477829
0.265	-103.55	0.66	-0.005411479	0.66	0.01232505				88.15197	1.E.7	0.316	0.1597427	0.316	0.2581566	0.126	-5.153499
0.27	-103.639	0.672	-0.003881621	0.672	0.01337707				89.15176	1.E.8	0.322	0.1557577	0.322	0.2524599	0.128	-3.493704
0.275	-103.719	0.684	-0.002145996	0.684	0.01399131				90.15157	1.E.9	0.327	0.1527533	0.327	0.2472151	0.131	-1.706828
0.28	-103.8035	0.697	-0.002535814	0.697	0.01626424				91.15128	1.E.10	0.333	0.1512201	0.333	0.2424565	0.133	0.08172709
0.285	-103.8881	0.709	-0.003517965	0.709	0.0196109				92.15223	1.E.11	0.339	0.1508314	0.339	0.2387229	0.135	1.875288
0.29	-103.9726	0.721	-0.005036431	0.721	0.02090479				93.15205	1.E.12	0.345	0.1506106	0.345	0.2369529	0.138	3.67607
0.294	-104.0482	0.733	-0.007302602	0.733	0.01975963				94.15175	1.F.1	0.35	0.1506795	0.35	0.2367062	0.14	5.495797
0.299	-104.0875	0.745	-0.01179602	0.745	0.01843588				95.15154	1.F.2	0.356	0.1516981	0.356	0.2371636	0.142	7.38969
0.304	-104.126	0.757	-0.01778076	0.757	0.01795758				95.1644	Waste(Frac)	0.362	0.1534584	0.362	0.2378125	0.145	9.356343
0.309	-104.168	0.769	-0.02271441	0.769	0.0169903				95.1644	Waste	0.368	0.1555275	0.368	0.2386194	0.147	11.35646
0.314	-104.214	0.781	-0.02498259	0.781	0.01468585						0.373	0.1568643	0.373	0.2407727	0.149	13.37156
0.319	-104.2596	0.794	-0.02574108	0.794	0.009540233						0.379	0.1578158	0.379	0.2413128	0.151	15.40353
0.323	-104.3003	0.806	-0.02578082	0.806	0.004718136						0.385	0.1592206	0.385	0.2386394	0.154	17.44415
0.328	-104.3323	0.818	-0.02522349	0.818	-0.0001274176						0.391	0.1609855	0.391	0.2344459	0.156	19.37561
0.333	-104.347	0.83	-0.02416592	0.83	-0.005533795						0.397	0.1627571	0.397	0.231073	0.158	20.78066
0.338	-104.3641	0.842	-0.02085332	0.842	-0.009782						0.402	0.1629583	0.402	0.2303867	0.161	22.00833
0.343	-104.3828	0.854	-0.0170205	0.854	-0.009224733						0.408	0.1633078	0.408	0.2313657	0.163	23.2071
0.348	-104.4031	0.866	-0.01316644	0.866	-0.004544262						0.414	0.164498	0.414	0.2336422	0.165	24.41575
0.353	-104.4236	0.878	-0.01034118	0.878	0.0006633404						0.42	0.1662073	0.42	0.236235	0.168	25.635
0.357	-104.4423	0.89	-0.007863638	0.89	0.004257344						0.425	0.1669509	0.425	0.2370633	0.17	26.84556
0.362	-104.4591	0.903	-0.007091555	0.903	0.007789032						0.431	0.1649149	0.431	0.2359556	0.172	27.92891
0.367	-104.4734	0.915	-0.00834104	0.915	0.01167042						0.437	0.1638262	0.437	0.236329	0.174	28.92195
0.372	-104.4905	0.927	-0.01166111	0.927	0.01301976						0.443	0.1642844	0.443	0.237995	0.177	29.91978
0.377	-104.5083	0.939	-0.01509254	0.939	0.01111318						0.448	0.1661594	0.448	0.2406306	0.179	30.90485
0.382	-104.5266	0.951	-0.0185456	0.951	0.007867262						0.454	0.1667118	0.454	0.2449641	0.181	31.91382
0.386	-104.5448	0.963	-0.02180192	0.963	0.007759931						0.46	0.1658842	0.46	0.2491038	0.184	32.84909
0.391	-104.559	0.975	-0.0229415	0.975	0.007749803						0.466	0.1652413	0.466	0.2517073	0.186	33.63675
0.396	-78.421	0.987	-0.0224566	0.987	0.007123405						0.471	0.1654314	0.471	0.2533277	0.188	34.23768
0.401	-2.495537	0.999	-0.02077244	0.999	0.006060345						0.477	0.1667756	0.477	0.2557509	0.191	34.75987
0.406	-0.02471734	1.012	-0.02094617	1.012	0.00779034						0.483	0.03911565	0.483	0.0599755	0.193	35.28103
0.411	-0.03710532	1.024	-0.02060114	1.024	0.00809038						0.489	0.001483517	0.489	0.003011967	0.195	35.80127
0.416	-0.04955636	1.036	-0.01890959	1.036	0.006961153						0.494	0.002116996	0.494	0.005572862	0.197	36.2798
0.42	-0.06199595	1.048	-0.01511662	1.048	0.004220934						0.5	0.002768135	0.5	0.008302032	0.2	36.63042
0.425	-0.06971014	1.06	-0.01543835	1.06	0.003972301						0.506	0.005039744	0.506	0.0101774	0.202	36.67105
0.43	-0.07686255	1.072	-0.01678142	1.072	0.005112187						0.512	0.00764944	0.512	0.009521944	0.204	35.07853
0.435	-0.08442551	1.084	-0.0176218	1.084	0.00700128						0.517	0.009104614	0.517	0.008354794	0.207	33.38509
0.44	-0.09326465	1.096	-0.01514272	1.096	0.008601172						0.523	0.009854778	0.523	0.006644406	0.209	31.69465
0.445	-0.1021546	1.109	-0.01303811	1.109	0.01009883						0.529	0.01109576	0.529	0.003784477	0.211	29.98284
0.449	-0.1105977	1.121	-0.01227239	1.121	0.01096508						0.535	0.01381989	0.535	0.002386207	0.214	28.20503
0.454	-0.1182683	1.133	-0.01236572	1.133	0.01112288						0.54	0.01632074	0.54	0.003230637	0.216	26.33557
0.459	-0.1233114	1.145	-0.01056898	1.145	0.01054582						0.546	0.01836703	0.546	0.004579245	0.218	24.38857
0.464	-0.1291141	1.157	-0.007255801	1.157	0.00989575						0.552	0.01966006	0.552	0.005100358	0.22	22.43054
0.469	-0.1355499	1.169	-0.004131961	1.169	0.009088713						0.558	0.01951495	0.558	0.003527604	0.223	20.47223
0.474	-0.1425373	1.181	-0.001675538	1.181	0.008119673						0.563	0.01759036	0.563	0.0007518535	0.225	18.50388
0.479	-0.1495948	1.193	0.002821009	1.193	0.007516006						0.569	0.01572306	0.569	-0.001867082	0.227	16.4989
0.483	-0.1559123	1.205	0.006943003	1.205	0.007416563						0.575	0.01407225	0.575	-0.003936288	0.23	15.19253
0.488	-0.1612838	1.218	0.01025412	1.218	0.00776661						0.581	0.01228546	0.581	-0.005229085	0.232	14.12209
0.493	-0.1652162	1.23	0.01140119	1.23	0.008678176						0.586	0.008279069	0.586	-0.00530737	0.234	13.12397
0.498	-0.1701375	1.242	0.01252418	1.242	0.009967715						0.592	0.00460547	0.592	-0.005161185	0.237	12.11123
0.503	-0.1754084	1.254	0.01420395	1.254	0.01139931						0.598	0.001644915	0.598	-0.005088514	0.239	11.08502
0.508	-0.1807973	1.266	0.0162357	1.266	0.01285513						0.604	-0.0005726333	0.604	-0.005456349	0.241	10.05809
0.512	-0.1861657	1.278	0.01440971	1.278	0.01371144						0.609	-0.002236084	0.609	-0.006591198	0.243	9.193365
0.517	-0.1905399	1.29	0.009150063	1.29	0.01501132						0.615	-0.004191527	0.615	-0.006793566	0.246	8.403928
0.522	-0.1943466	1.302	0.003699117	1.302	0.01672196						0.621	-0.006763767	0.621	-0.005806519	0.248	7.617091
0.527	-0.1978919	1.314	0.0006759124	1.314	0.01887777						0.627	-0.009277382	0.627	-0.00465709	0.25	6.831059
0.532	-0.2017893	1.327	0.001581426	1.327	0.0185044						0.632	-0.01085181	0.632	-0.003338117	0.253	6.024335
0.537	-0.205704	1.339	0.002139948	1.339	0.01772038						0.638	-0.01045004	0.638	-0.001082733	0.255	5.321116
0.542	-0.2095743	1.351	0.002700526	1.351	0.01706072						0.644	-0.008780591	0.644	0.001897781	0.257	4.771015
0.546	-0.2132894	1.363	0.004364139	1.363	0.01755922						0.65	-0.006729552	0.65	0.005387563	0.26	4.372176
0.551	-0.2154291	1.375	0.008896555	1.375	0.0170562						0.655	-0.004515827	0.655	0.008557237	0.262	3.971399
0.556	-0.2172467	1.387	0.01260799	1.387	0.01668746						0.661	-0.002421212	0.661	0.01107149	0.264	3.569042
0.561	-0.2189649	1.399	0.01444789	1.399	0.01688599						0.667	-0.0007159062	0.667	0.01299547	0.266	3.153059
0.566	-0.2205527	1.411	0.01246118	1.411	0.01888065						0.673	0.001482939	0.673	0.0152912	0.269	2.762972
0.571	-0.2221422	1.424	0.009904942	1.424	0.01857054						0.678	0.005003972	0.678	0.01786915	0.271	2.450274
0.575	-0.2235236	1.436	0.005946717	1.436	0.0174198						0.684	0.008207941	0.684	0.01877606	0.273	2.193404
0.58	-0.2245629	1.448	0.0001546678	1.448	0.01625418						0.69	0.01057984	0.69	0.01757247	0.276	1.937014
0.585	-0.224713	1.46	-0.005345591	1.46	0.01988742						0.696	0.01233913	0.696	0.01491854	0.278	1.676177
0.59	-0.2253767	1.472	-0.006325664	1.472	0.02169824						0.701	0.01479475	0.701	0.01377251	0.28	1.408831
0.595	-0.2263249	1.484	-0.004705862	1.484	0.02207194						0.707	0.01714746	0.707	0.01303231	0.283	1.134828
0.6	-0.2273637	1.496	-0.001802606	1.496	0.02077426						0.713	0.01859759	0.713	0.01176947	0.285	0.9432355
0.605	-0.2283792	1.508	-0.001563989	1.508	0.02340183						0.719	0.01880822	0.719	0.009838318	0.287	0.7593405
0.609	-0.2292001	1.52	-0.0007502739	1.52	0.02693644						0.724	0.01776521	0.724	0.007491999	0.29	0.5771993
0.614	-0.229852	1.533	0.001612284	1.533	0.03016585						0.73	0.01736858	0.73	0.005528569	0.292	0.3941031
0.619	-0.2303608	1.545	0.005766917	1.545	0.02693279						0.736	0.01733829	0.736	0.003865399	0.294	0.2037357
0.624	-0.2304086	1.557	0.006377414	1.557	0.02377878						0.742	0.01721196	0.742	0.002018966	0.296	0.01971151
0.629	-0.2302458	1.569	0.005259399	1.569	0.02147799						0.747	0.01616193	0.747	-0.0001919403	0.299	-0.1370043
0.634	-0.2300819	1.581	0.003833313	1.581	0.02092199						0.753	0.01343107	0.753	-0.002710246	0.301	-0.2729276
0.638	-0.2299168	1.593	0.006908191	1.593	0.01932755						0.759	0.01161094	0.759	-0.004807331	0.303	-0.4090644
0.643	-0.2298907	1.605	0.01104747	1.605	0.01959515						0.765	0.01157117	0.765	-0.005480888	0.306	-0.5446014
0.648	-0.2299463	1.617	0.01559769	1.617	0.02180933						0.77	0.01145801	0.77	-0.004988831	0.308	-0.6846412
0.653	-0.2286552	1.629	0.01947027	1.629	0.02610176						0.776	0.01068064	0.776	-0.004076139	0.31	-0.8182642
0.658	-0.2255341	1.642	0.02316532	1.642	0.02881345						0.782	0.009257148	0.782	-0.0034998	0.313	-0.9369079
0.663	-0.2215614	1.654	0.02483205	1.654	0.03133567						0.788	0.007948707	0.788	-0.003087364	0.315	-1.032044
0.668	-0.2175937	1.666	0.02395087	1.666	0.03413419						0.793	0.007910296	0.793	-0.00363302	0.317	-1.127073
0.672	-0.2133366	1.678	0.02035891	1.678	0.03832307						0.799	0.008558938	0.799	-0.004655868	0.319	-1.222215
0.677	-0.2087341	1.69	0.0169285	1.69	0.0380305						0.805	0.009293103	0.805	-0.005333682	0.322	-1.320062
0.682	-0.2046457	1.702	0.01369944	1.702	0.03434374						0.811	0.009815233	0.811	-0.005161956	0.324	-1.42018
0.687	-0.2038244	1.714	0.01073485	1.714	0.0276975						0.816	0.01040915	0.816	-0.004301063	0.326	-1.499777
0.692	-0.2052014	1.726	0.009584879	1.726	0.02566133						0.822	0.01039199	0.822	-0.002410825	0.329	-1.574457
0.697	-0.2070676	1.739	0.01087644	1.739	0.02546535						0.828	0.009363277	0.828	0.0006996402	0.331	-1.648108
0.701	-0.208965	1.751	0.01327208	1.751	0.0254462						0.834	0.008093147	0.834	0.002259039	0.333	-1.721927
0.706	-0.2112382	1.763	0.01511879	1.763	0.02337246						0.839	0.007084378	0.839	0.001071861	0.336	-1.796122
0.711	-0.2137446	1.775	0.01529909	1.775	0.02113472						0.845	0.006488696	0.845	-0.002197073	0.338	-1.867682
0.716	-0.215455	1.787	0.01471928	1.787	0.02098894						0.851	0.005820544	0.851	-0.004631854	0.34	-1.922967
0.721	-0.2153358	1.799	0.01340471	1.799	0.02339349						0.857	0.00623305	0.857	-0.006435784	0.342	-1.972527
0.726	-0.2150791	1.811	0.01041192	1.811	0.0248297						0.862	0.006880538	0.862	-0.007045168	0.345	-2.022415
0.731	-0.2148159	1.823	0.007701853	1.823	0.02371836						0.868	0.0069335	0.868	-0.006476695	0.347	-2.072346
0.735	-0.2153293	1.835	0.00583318	1.835	0.02173912						0.874	0.005976181	0.874	-0.005248738	0.349	-2.122587
0.74	-0.2185695	1.848	0.005575207	1.848	0.0205202						0.88	0.0049218	0.88	-0.00454201	0.352	-2.168964
0.745	-0.2224459	1.86	0.004903232	1.86	0.02185588						0.885	0.003362348	0.885	-0.005661394	0.354	-2.209781
0.75	-0.2267377	1.872	0.003898697	1.872	0.0229943						0.891	0.001337121	0.891	-0.008356262	0.356	-2.244758
0.755	-0.2313513	1.884	0.002275487	1.884	0.02353275						0.897	-9.003633E-06	0.897	-0.01142092	0.359	-2.279731
0.76	-0.2359598	1.896	-0.0009606445	1.896	0.02279649						0.903	-6.79884E-05	0.903	-0.01338688	0.361	-2.314661
0.764	-0.2400875	1.908	-0.002557183	1.908	0.02254399						0.909	0.0008921745	0.909	-0.01352346	0.363	-2.349811
0.769	-0.2417433	1.92	-0.00252918	1.92	0.02286821						0.914	0.001149204	0.914	-0.01454435	0.365	-2.383753
0.774	-0.2396235	1.932	-0.0009955744	1.932	0.02365898						0.92	0.0006155382	0.92	-0.01624171	0.368	-2.414004
0.779	-0.2364121	1.944	0.0002518168	1.944	0.02336101						0.926	-1.006089E-06	0.926	-0.0170528	0.37	-2.440633
0.784	-0.2328202	1.957	0.001968098	1.957	0.02059336						0.932	-0.0006123161	0.932	-0.01774694	0.372	-2.467278
0.789	-0.2290209	1.969	0.004358476	1.969	0.01735772						0.937	-0.001287972	0.937	-0.01809032	0.375	-2.493933
0.794	-0.2252381	1.981	0.007644804	1.981	0.01501701						0.943	-0.002175235	0.943	-0.01689278	0.377	-2.520839
0.798	-0.2226231	1.993	0.008109107	1.993	0.01606436						0.949	-0.00334597	0.949	-0.01630186	0.379	-2.548873
0.803	-0.2209767	2.005	0.007564459	2.005	0.0165411						0.955	-0.003155855	0.955	-0.01594074	0.382	-2.57303
0.808	-0.2201507	2.017	0.00677284	2.017	0.01644098						0.96	-0.001335905	0.96	-0.01479332	0.384	-2.595876
0.813	-0.2197587	2.029	0.006943901	2.029	0.0157493						0.966	0.0006900163	0.966	-0.01346095	0.386	-2.618199
0.818	-0.2193655	2.041	0.009201299	2.041	0.01809794						0.972	0.00141561	0.972	-0.01272718	0.388	-2.640536
0.823	-0.2189724	2.053	0.01201388	2.053	0.02082937						0.978	0.0001864929	0.978	-0.01286158	0.391	-2.662876
0.827	-0.2185425	2.066	0.01468938	2.066	0.02337784						0.983	-0.0004738761	0.983	-0.01335339	0.393	-2.686389
0.832	-0.2176586	2.078	0.01097946	2.078	0.02287059						0.989	-0.0003213071	0.989	-0.01281987	0.395	-2.707003
0.837	-0.2167553	2.09	0.006467345	2.09	0.02238435						0.995	-0.0003066485	0.995	-0.01224829	0.398	-2.724078
0.842	-0.2161701	2.102	0.002284504	2.102	0.02218861						1.001	-0.0005040052	1.001	-0.01180374	0.4	-2.740165
0.847	-0.2162069	2.114	-0.0001433306	2.114	0.02266612						1.006	-0.0004803309	1.006	-0.01172764	0.402	-2.756268
0.852	-0.2162436	2.126	-0.00456027	2.126	0.02289045						1.012	0.0003669852	1.012	-0.01360163	0.405	-2.772451
0.857	-0.2164356	2.138	-0.009987582	2.138	0.02161014						1.018	0.001596504	1.018	-0.0151098	0.407	-2.788615
0.861	-0.217087	2.15	-0.01477755	2.15	0.01892961						1.024	0.001673913	1.024	-0.0153123	0.409	-2.80429
0.866	-0.2187976	2.163	-0.01335356	2.163	0.01552098						1.029	0.0008802257	1.029	-0.01443202	0.411	-2.816773
0.871	-0.2204316	2.175	-0.01099524	2.175	0.01000427						1.035	0.0002030871	1.035	-0.01286724	0.414	-2.829248
0.876	-0.2220191	2.187	-0.009812879	2.187	0.003572898						1.041	0.0006661352	1.041	-0.01117811	0.416	-2.841734
0.881	-0.2235749	2.199	-0.0104419	2.199	-0.002982068						1.047	0.00187076	1.047	-0.01053271	0.418	-2.854423
0.886	-0.2251359	2.211	-0.01116965	2.211	-0.003930533						1.052	0.003248628	1.052	-0.00854811	0.421	-2.86762
0.89	-0.2264457	2.223	-0.01117923	2.223	-0.003008211						1.058	0.003566817	1.058	-0.007655416	0.423	-2.880896
0.895	-0.2275868	2.235	-0.01103609	2.235	-0.001645006						1.064	0.002869743	1.064	-0.00776907	0.425	-2.891997
0.9	-0.228562	2.247	-0.01120481	2.247	-0.001007484						1.07	0.001857778	1.07	-0.00806309	0.428	-2.902223
0.905	-0.2292616	2.259	-0.01174974	2.259	0.002754783						1.075	0.001543581	1.075	-0.007593317	0.43	-2.912453
0.91	-0.2298985	2.272	-0.01194192	2.272	0.008605249						1.081	0.001111826	1.081	-0.008049584	0.432	-2.922697
0.915	-0.2304905	2.284	-0.01174962	2.284	0.01440339						1.087	0.0006279702	1.087	-0.01051925	0.434	-2.93421
0.92	-0.2310868	2.296	-0.01110127	2.296	0.01572912						1.093	0.0001010909	1.093	-0.01298137	0.437	-2.945837
0.924	-0.2311285	2.308	-0.01025558	2.308	0.01703382						1.098	-0.0001348602	1.098	-0.01547033	0.439	-2.9564
0.929	-0.2307109	2.32	-0.009597593	2.32	0.01941914						1.104	-0.0001022577	1.104	-0.01835135	0.441	-2.96473
0.934	-0.22978	2.332	-0.009220541	2.332	0.02280058						1.11	-0.0004135433	1.11	-0.02154488	0.444	-2.97305
0.939	-0.2275024	2.344	-0.009404095	2.344	0.02588981						1.116	-0.00106534	1.116	-0.02300657	0.446	-2.981293
0.944	-0.2250883	2.356	-0.008807925	2.356	0.02591447						1.121	-0.00207851	1.121	-0.02512171	0.448	-2.989825
0.949	-0.2226761	2.368	-0.007859261	2.368	0.02377648						1.127	-0.002229077	1.127	-0.02706918	0.451	-2.998498
0.953	-0.2202648	2.381	-0.006919644	2.381	0.01970766						1.133	-0.001134148	1.133	-0.0277328	0.453	-3.006046
0.958	-0.21796	2.393	-0.004764841	2.393	0.01676749						1.139	0.000479183	1.139	-0.0273181	0.455	-3.012358
0.963	-0.2160111	2.405	-0.002727855	2.405	0.01461867						1.144	0.001158646	1.144	-0.02738529	0.457	-3.018542
0.968	-0.2145565	2.417	-0.001480775	2.417	0.01287098						1.15	0.001679066	1.15	-0.0274532	0.46	-3.024941
0.973	-0.2137258	2.429	-0.003247	2.429	0.01010838						1.156	0.002742333	1.156	-0.02575138	0.462	-3.031818
0.978	-0.2128953	2.441	-0.005101823	2.441	0.008755027						1.162	0.00334353	1.162	-0.02382646	0.464	-3.039784
0.983	-0.2120949	2.453	-0.005585893	2.453	0.008989733						1.167	0.00285623	1.167	-0.02244046	0.467	-3.046151
0.987	-0.2113683	2.465	-0.004208094	2.465	0.0108337						1.173	0.001479922	1.173	-0.02221962	0.469	-3.05203
0.992	-0.2109217	2.478	-0.004582408	2.478	0.01113667						1.179	0.0004382923	1.179	-0.02375495	0.471	-2.49314
0.997	-0.2096456	2.49	-0.004639084	2.49	0.01095411						1.185	-0.000168677	1.185	-0.02441842	0.474	-0.09811382
1.002	-0.207597	2.502	-0.00377612	2.502	0.01089559						1.19	0.0005956565	1.19	-0.02289408	0.476	-0.01012686
1.007	-0.2052343	2.514	-0.001252417	2.514	0.0115955						1.196	0.002121064	1.196	-0.02055083	0.478	-0.01719323
1.012	-0.2028616	2.526	-0.00130855	2.526	0.0110542						1.202	0.003579926	1.202	-0.01886546	0.48	-0.02428268
1.016	-0.2010538	2.538	-0.002428735	2.538	0.01016322						1.208	0.004308747	1.208	-0.01903221	0.483	-0.03111248
1.021	-0.2000309	2.55	-0.003831798	2.55	0.009651777						1.213	0.005226924	1.213	-0.02042277	0.485	-0.03793436
1.026	-0.1996727	2.562	-0.003898079	2.562	0.01121689						1.219	0.004459329	1.219	-0.02169575	0.487	-0.04475299
1.031	-0.1997406	2.574	-0.004230464	2.574	0.01209538						1.225	0.003068084	1.225	-0.02231204	0.49	-0.05164843
1.036	-0.1999931	2.587	-0.004276901	2.587	0.01053267						1.231	0.001961808	1.231	-0.02259015	0.492	-0.05840883
1.041	-0.2002451	2.599	-0.004002192	2.599	0.006897373						1.236	0.001749233	1.236	-0.02298747	0.494	-0.06466802
1.046	-0.2004288	2.611	-0.003879715	2.611	0.005581268						1.242	0.00248869	1.242	-0.02382966	0.497	-0.07053094
1.05	-0.1997955	2.623	-0.005616773	2.623	0.007341243						1.248	0.003544315	1.248	-0.02231504	0.499	-0.07630817
1.055	-0.1987361	2.635	-0.008341315	2.635	0.009164744						1.254	0.004643589	1.254	-0.01971632	0.501	-0.08210286
1.06	-0.1981393	2.647	-0.01184572	2.647	0.00880866						1.259	0.005088517	1.259	-0.01796688	0.503	-0.08809997
1.065	-0.1981595	2.659	-0.01459238	2.659	0.007643425						1.265	0.004799863	1.265	-0.01798687	0.506	-0.09495539
1.07	-0.1982851	2.671	-0.01727222	2.671	0.00870486						1.271	0.004274686	1.271	-0.01962987	0.508	-0.100571
1.075	-0.1984805	2.683	-0.01973907	2.683	0.01168966						1.277	0.004794124	1.277	-0.02116835	0.51	-0.1058188
1.079	-0.1991919	2.696	-0.02092741	2.696	0.01369229						1.282	0.004145393	1.282	-0.02119665	0.513	-0.1109554
1.084	-0.2009321	2.708	-0.02121639	2.708	0.01213976						1.288	0.003766688	1.288	-0.02080658	0.515	-0.1160945
1.089	-0.2023498	2.72	-0.02138658	2.72	0.009651323						1.294	0.004347661	1.294	-0.02114342	0.517	-0.1212282
1.094	-0.2026909	2.732	-0.02178042	2.732	0.007354416						1.3	0.005819942	1.3	-0.02240542	0.52	-0.126298
1.099	-0.2027311	2.744	-0.02286888	2.744	0.007550339						1.305	0.007496523	1.305	-0.02371101	0.522	-0.1311136
1.104	-0.2027712	2.756	-0.02385954	2.756	0.008332111						1.311	0.009319484	1.311	-0.02360189	0.524	-0.1356481
1.109	-0.2026553	2.768	-0.025036	2.768	0.009756665						1.317	0.01052328	1.317	-0.02284433	0.527	-0.1401964
1.113	-0.2021591	2.78	-0.0267619	2.78	0.01199707						1.323	0.009893979	1.323	-0.02305332	0.529	-0.1447434
1.118	-0.2014238	2.793	-0.02750651	2.793	0.01476915						1.328	0.008186795	1.328	-0.023561	0.531	-0.1501506
1.123	-0.2003448	2.805	-0.0270004	2.805	0.01677208						1.334	0.006666451	1.334	-0.02310411	0.533	-0.1560008
1.128	-0.1990133	2.817	-0.02482771	2.817	0.01780668						1.34	0.006341795	1.34	-0.02086154	0.536	-0.1615499
1.133	-0.1976911	2.829	-0.01955005	2.829	0.01743058						1.346	0.00583037	1.346	-0.02087831	0.538	-0.1660093
1.138	-0.196357	2.841	-0.01147749	2.841	0.01720065						1.351	0.005845246	1.351	-0.02229927	0.54	-0.1704636
1.142	-0.1944376	2.853	-0.003474547	2.853	0.01674662						1.357	0.006315031	1.357	-0.02278353	0.543	-0.1749807
1.147	-0.1918519	2.865	0.003526527	2.865	0.01627878						1.363	0.005979605	1.363	-0.02219792	0.545	-0.1796727
1.152	-0.1891683	2.877	0.008010062	2.877	0.01825784						1.369	0.004225121	1.369	-0.02070024	0.547	-0.1847818
1.157	-0.1864757	2.889	0.01091082	2.889	0.02124277						1.374	0.00226622	1.374	-0.01802276	0.55	-0.1890831
1.162	-0.1837741	2.902	0.01206916	2.902	0.02371327						1.38	0.0001318453	1.38	-0.01613996	0.552	-0.1928003
1.167	-0.1810769	2.914	0.01119969	2.914	0.02469961						1.386	-0.001205533	1.386	-0.01575983	0.554	-0.1962608
1.172	-0.179097	2.926	0.006343804	2.926	0.02541834						1.392	-0.0006866928	1.392	-0.01643103	0.556	-0.1998217
1.176	-0.1780026	2.938	0.002008254	2.938	0.02695409						1.398	0.0008408071	1.398	-0.01834355	0.559	-0.2041019
1.181	-0.1772171	2.95	-0.001032298	2.95	0.0286947						1.403	0.001700759	1.403	-0.02151421	0.561	-0.2087931
1.186	-0.1758939	2.962	-0.0006915022	2.962	0.02691041						1.409	0.001009363	1.409	-0.0240815	0.563	-0.2135184
1.191	-0.1741022	2.974	0.000320637	2.974	0.02296448						1.415	0.0007662937	1.415	-0.02288655	0.566	-0.2181762
1.196	-0.1721779	2.986	-0.0001327585	2.986	0.01944765						1.421	0.001169198	1.421	-0.02022313	0.568	-0.2228031
1.201	-0.170243	2.998	-0.003158133	2.998	0.01763579						1.426	0.001131906	1.426	-0.01735103	0.57	-0.2274237
1.205	-0.168595	3.011	-0.004819725	3.011	0.01576095						1.432	0.0007931176	1.432	-0.01544992	0.573	-0.2323131
1.21	-0.1671024	3.023	-0.004286697	3.023	0.01221115						1.438	0.001469838	1.438	-0.01549888	0.575	-0.237351
1.215	-0.1657324	3.035	-0.003099794	3.035	0.007923052						1.444	0.004595089	1.444	-0.01839504	0.577	-0.2422342
1.22	-0.1643782	3.047	-0.003281071	3.047	0.004066315						1.449	0.006952025	1.449	-0.0201619	0.579	-0.246319
1.225	-0.1630354	3.059	5.586291E-05	3.059	0.003539321						1.455	0.006697217	1.455	-0.02041093	0.582	-0.2504171
1.23	-0.161697	3.071	0.00570534	3.071	0.003289797						1.461	0.005067271	1.461	-0.02051194	0.584	-0.2545218
1.235	-0.1603596	3.083	0.01255029	3.083	0.003052917						1.467	0.003118833	1.467	-0.02026286	0.586	-0.2583391
1.239	-0.1590684	3.095	0.01719261	3.095	0.003042622						1.472	0.001289861	1.472	-0.01887909	0.589	-0.2617541
1.244	-0.1577782	3.108	0.01847333	3.108	0.003895377						1.478	-0.0006604661	1.478	-0.01697248	0.591	-0.2651117
1.249	-0.1567262	3.12	0.01775173	3.12	0.004004757						1.484	-0.003228911	1.484	-0.0169556	0.593	-0.2684752
1.254	-0.1563841	3.132	0.01522361	3.132	0.002883248						1.49	-0.005618377	1.49	-0.01879697	0.596	-0.2718415
1.259	-0.156086	3.144	0.009353358	3.144	0.001222794						1.495	-0.006789302	1.495	-0.02163857	0.598	-0.2752264
1.264	-0.1558281	3.156	0.004551969	3.156	0.002962807						1.501	-0.006419955	1.501	-0.02385518	0.6	-0.2786885
1.268	-0.1557803	3.168	0.0008291291	3.168	0.005610608						1.507	-0.005427605	1.507	-0.02440513	0.602	-0.2825293
1.273	-0.1568375	3.18	-0.00169585	3.18	0.007420774						1.513	-0.006289025	1.513	-0.02400136	0.605	-0.2851261
1.278	-0.1582955	3.192	-0.00330753	3.192	0.005629891						1.518	-0.009431252	1.518	-0.02497667	0.607	-0.2873327
1.283	-0.1604913	3.204	-0.005321776	3.204	0.005740867						1.524	-0.01130747	1.524	-0.02582108	0.609	-0.2894329
1.288	-0.163624	3.217	-0.007884629	3.217	0.007774925						1.53	-0.01147411	1.53	-0.02539514	0.612	-0.2915731
1.293	-0.1667483	3.229	-0.01177819	3.229	0.01192823						1.536	-0.01046172	1.536	-0.02456759	0.614	-0.2938482
1.297	-0.1698725	3.241	-0.01183708	3.241	0.01248788						1.541	-0.009284876	1.541	-0.02484416	0.616	-0.2963607
1.302	-0.1729848	3.253	-0.01024142	3.253	0.01210872						1.547	-0.008854682	1.547	-0.02702283	0.619	-0.2986374
1.307	-0.1760666	3.265	-0.008030254	3.265	0.01215904						1.553	-0.008182561	1.553	-0.02742475	0.621	-0.3006727
1.312	-0.1783827	3.277	-0.007186627	3.277	0.01363704						1.559	-0.008572646	1.559	-0.02605378	0.623	-0.3027096
1.317	-0.1802572	3.289	-0.004567126	3.289	0.01310988						1.564	-0.009158679	1.564	-0.025948	0.625	-0.3047511
1.322	-0.1818223	3.301	-0.0005618193	3.301	0.01072041						1.57	-0.01045321	1.57	-0.02714652	0.628	-0.3072706
1.327	-0.1833907	3.313	0.004447823	3.313	0.006357103						1.576	-0.01272499	1.576	-0.02871245	0.63	-0.3098189
1.331	-0.1845939	3.326	0.004386774	3.326	0.001529754						1.582	-0.01523798	1.582	-0.02975589	0.632	-0.3121335
1.336	-0.1854659	3.338	0.004610959	3.338	-0.001214429						1.587	-0.01466149	1.587	-0.03001777	0.635	-0.3140842
1.341	-0.1858687	3.35	0.005752285	3.35	-0.001242359						1.593	-0.01349084	1.593	-0.02841824	0.637	-0.3160407
1.346	-0.1840888	3.362	0.007455845	3.362	0.002951611						1.599	-0.01349583	1.599	-0.02736446	0.639	-0.3179917
1.351	-0.1820174	3.374	0.005585928	3.374	0.007568893						1.605	-0.0137305	1.605	-0.02737476	0.642	-0.3201725
1.356	-0.1798236	3.386	0.002372795	3.386	0.01214644						1.61	-0.01271007	1.61	-0.0278549	0.644	-0.3225127
1.36	-0.1776329	3.398	-0.001405964	3.398	0.01660554						1.616	-0.009990031	1.616	-0.02731876	0.646	-0.3247911
1.365	-0.1739359	3.41	-0.005701376	3.41	0.02260759						1.622	-0.008552138	1.622	-0.02773829	0.648	-0.3269623
1.37	-0.1699816	3.422	-0.01006183	3.422	0.02599937						1.628	-0.006735277	1.628	-0.0283596	0.651	-0.3291334
1.375	-0.166275	3.435	-0.01318906	3.435	0.02657746						1.633	-0.004883273	1.633	-0.02726394	0.653	-0.3313046
1.38	-0.1638214	3.447	-0.01368563	3.447	0.02373727						1.639	-0.003255256	1.639	-0.02490889	0.655	-0.3334102
1.385	-0.161374	3.459	-0.01067573	3.459	0.02239364						1.645	-0.002092647	1.645	-0.02316328	0.658	-0.3354414
1.39	-0.1589592	3.471	-0.007927035	3.471	0.02253782						1.651	-0.001997611	1.651	-0.02282031	0.66	-0.3380105
1.394	-0.1567765	3.483	-0.005276565	3.483	0.02340739						1.656	-0.002203052	1.656	-0.02286669	0.662	-0.3406885
1.399	-0.1558366	3.495	-0.001837404	3.495	0.0232042						1.662	-0.000970999	1.662	-0.02509287	0.665	-0.3433911
1.404	-0.1547382	3.507	0.0006356493	3.507	0.02220668						1.668	0.0006548226	1.668	-0.0282459	0.667	-0.3460941
1.409	-0.1534367	3.519	0.001352945	3.519	0.02175226						1.674	0.001097402	1.674	-0.03092125	0.669	-0.3487892
1.414	-0.1519047	3.532	-0.0004401279	3.532	0.02269748						1.679	-0.0005743413	1.679	-0.03221301	0.671	-0.3514169
1.419	-0.1503637	3.544	-0.001752805	3.544	0.0246545						1.685	-0.00286686	1.685	-0.03226919	0.674	-0.3536775
1.423	-0.1494856	3.556	-0.0008238853	3.556	0.02523787						1.691	-0.003606856	1.691	-0.0323627	0.676	-0.355878
1.428	-0.1494809	3.568	0.001471824	3.568	0.02466538						1.697	-0.004674337	1.697	-0.0323107	0.678	-0.3580786
1.433	-0.1507068	3.58	0.003713446	3.58	0.0231767						1.702	-0.006759129	1.702	-0.03272637	0.681	-0.3603057
1.438	-0.1517237	3.592	0.006583109	3.592	0.02115993						1.708	-0.009432192	1.708	-0.03386447	0.683	-0.3627124
1.443	-0.1526429	3.604	0.01008783	3.604	0.01793014						1.714	-0.01175242	1.714	-0.0353265	0.685	-0.3651426
1.448	-0.1535012	3.616	0.01368024	3.616	0.01399055						1.72	-0.01313428	1.72	-0.03589423	0.688	-0.3673009
1.453	-0.1543604	3.628	0.01445892	3.628	0.01259214						1.725	-0.01491658	1.725	-0.03393977	0.69	-0.3693034
1.457	-0.1542729	3.641	0.0130061	3.641	0.0140864						1.731	-0.01869077	1.731	-0.03221973	0.692	-0.3712988
1.462	-0.1538215	3.653	0.01065953	3.653	0.01591315						1.737	-0.02164668	1.737	-0.0310384	0.694	-0.3733022
1.467	-0.1532923	3.665	0.007940266	3.665	0.01690054						1.743	-0.02285108	1.743	-0.02966445	0.697	-0.3764623
1.472	-0.1548632	3.677	0.003680042	3.677	0.01795233						1.748	-0.02251753	1.748	-0.02817463	0.699	-0.3798091
1.477	-0.1564376	3.689	-0.001113881	3.689	0.02271927						1.754	-0.02148706	1.754	-0.02753838	0.701	-0.3829511
1.482	-0.1580171	3.701	-0.004501366	3.701	0.0285018						1.76	-0.02022514	1.76	-0.02778416	0.704	-0.3857336
1.486	-0.1596096	3.713	-0.003893908	3.713	0.03218789						1.766	-0.01779573	1.766	-0.02943867	0.706	-0.3885072
1.491	-0.1615914	3.725	-0.00136331	3.725	0.02756738						1.771	-0.01401708	1.771	-0.03051371	0.708	-0.3912866
1.496	-0.1635617	3.737	0.0012015	3.737	0.02391858						1.777	-0.01106741	1.777	-0.02951813	0.711	-0.3941577
1.501	-0.1653252	3.75	0.003754294	3.75	0.02176727						1.783	-0.008895372	1.783	-0.02824652	0.713	-0.3969066
1.506	-0.166573	3.762	0.00656834	3.762	0.02077665						1.789	-0.007122125	1.789	-0.02889376	0.715	-0.3993608
1.511	-0.1678157	3.774	0.009111741	3.774	0.01740783						1.794	-0.005615043	1.794	-0.03176014	0.717	-0.4016271
1.516	-0.1690697	3.786	0.01065964	3.786	0.01372635						1.8	-0.003502799	1.8	-0.03337076	0.72	-0.4038924
1.52	-0.1703481	3.798	0.01060832	3.798	0.01061742						1.806	-0.0001622413	1.806	-0.03271851	0.722	-0.406136
1.525	-0.1719118	3.81	0.007752101	3.81	0.0130132						1.812	0.002421522	1.812	-0.03248751	0.724	-0.4082837
1.53	-0.1724903	3.822	0.004754714	3.822	0.01565702						1.817	0.004275531	1.817	-0.03291429	0.727	-0.410302
1.535	-0.1718666	3.834	0.001167137	3.834	0.01838901						1.823	0.005247826	1.823	-0.03333564	0.729	-0.4125007
1.54	-0.1708908	3.847	-0.004316523	3.847	0.02121736						1.829	0.005097937	1.829	-0.03317436	0.731	-0.4147162
1.545	-0.1699107	3.859	-0.008675618	3.859	0.02416879						1.835	0.003840464	1.835	-0.03259233	0.734	-0.4169354
1.549	-0.1683718	3.871	-0.01035036	3.871	0.026087						1.84	0.003086494	1.84	-0.03281925	0.736	-0.4192356
1.554	-0.1658345	3.883	-0.009334424	3.883	0.02682233						1.846	0.004228419	1.846	-0.03377808	0.738	-0.4217263
1.559	-0.1622864	3.895	-0.008275891	3.895	0.027192						1.852	0.005765927	1.852	-0.03355834	0.741	-0.4245608
1.564	-0.1588359	3.907	-0.009363243	3.907	0.02661021						1.858	0.007903014	1.858	-0.0324894	0.743	-0.4274117
1.569	-0.1554572	3.919	-0.009731404	3.919	0.02538584						1.863	0.009806047	1.863	-0.03184862	0.745	-0.4302729
1.574	-0.1520825	3.931	-0.007645729	3.931	0.02364099						1.869	0.009995324	1.869	-0.03234625	0.747	-0.4331415
1.579	-0.1486855	3.943	-0.002376634	3.943	0.02240958						1.875	0.007630958	1.875	-0.0324099	0.75	-0.4360106
1.583	-0.1457607	3.956	-0.001139073	3.956	0.02166958						1.881	0.005954099	1.881	-0.03070825	0.752	-0.4388603
1.588	-0.1432858	3.968	-0.002626315	3.968	0.02086065						1.886	0.004259213	1.886	-0.02925525	0.754	-0.4415031
1.593	-0.1406475	3.98	-0.005344094	3.98	0.01913211						1.892	0.002902027	1.892	-0.0282734	0.757	-0.4440099
1.598	-0.1376665	3.992	-0.002613714	3.992	0.01813297						1.898	0.002268522	1.898	-0.02700814	0.759	-0.4464672
1.603	-0.1345838	4.004	0.001593336	4.004	0.01832253						1.904	0.001605532	1.904	-0.02503096	0.761	-0.4489325
1.608	-0.1315317	4.016	0.005877429	4.016	0.01922352						1.91	-0.0005855419	1.91	-0.02289914	0.764	-0.4513989
1.612	-0.1293705	4.028	0.007028019	4.028	0.01912864						1.915	-0.003403427	1.915	-0.02249823	0.766	-0.4538192
1.617	-0.1282976	4.04	0.009130989	4.04	0.01629873						1.921	-0.006665865	1.921	-0.02276217	0.768	-0.4552434
1.622	-0.1282696	4.052	0.01241927	4.052	0.01398343						1.927	-0.008854073	1.927	-0.02230217	0.77	-0.4559908
1.627	-0.1294093	4.065	0.01711736	4.065	0.0132929						1.933	-0.008026502	1.933	-0.02111953	0.773	-0.4563884
1.632	-0.1309193	4.077	0.01920445	4.077	0.01820481						1.938	-0.005882574	1.938	-0.02031047	0.775	-0.4567865
1.637	-0.1324602	4.089	0.02007825	4.089	0.02098372						1.944	-0.005206929	1.944	-0.02079253	0.777	-0.4571846
1.642	-0.1339798	4.101	0.02027191	4.101	0.0213448						1.95	-0.006847836	1.95	-0.02200023	0.78	-0.458507
1.646	-0.1354126	4.113	0.02099672	4.113	0.01853497						1.956	-0.008169986	1.956	-0.02008813	0.782	-0.4599726
1.651	-0.1367696	4.125	0.01874727	4.125	0.01902691						1.961	-0.008878952	1.961	-0.01812705	0.784	-0.4613699
1.656	-0.1376649	4.137	0.0161855	4.137	0.01996212						1.967	-0.008398578	1.967	-0.01742833	0.787	-0.4627552
1.661	-0.1380025	4.149	0.01422645	4.149	0.02026564						1.973	-0.006475013	1.973	-0.01782571	0.789	-0.4641436
1.666	-0.1383385	4.162	0.01511327	4.162	0.01672097						1.979	-0.00370678	1.979	-0.01823951	0.791	-0.4653915
1.671	-0.1386751	4.174	0.01551938	4.174	0.01546422						1.984	-0.0009371734	1.984	-0.01759368	0.793	-0.4663445
1.675	-0.1392139	4.186	0.01618048	4.186	0.01730022						1.99	0.001798746	1.99	-0.01596375	0.796	-0.4672595
1.68	-0.1401346	4.198	0.01762884	4.198	0.02313938						1.996	0.001514658	1.996	-0.0146339	0.798	-0.4683085
1.685	-0.141017	4.21	0.02295739	4.21	0.02903681						2.002	-0.001293103	2.002	-0.01461449	0.8	-0.4693548
1.69	-0.1418248	4.222	0.02787953	4.222	0.03507483						2.007	-0.003141158	2.007	-0.01456655	0.803	-0.4704001
1.695	-0.1425844	4.234	0.03194373	4.234	0.04092566						2.013	-0.003002497	2.013	-0.01420337	0.805	-0.4720486
1.7	-0.1433398	4.246	0.03431697	4.246	0.04599396						2.019	-0.001598275	2.019	-0.0146147	0.807	-0.4741347
1.705	-0.1435535	4.258	0.03710144	4.258	0.04995077						2.025	-0.0005281073	2.025	-0.01720189	0.81	-0.4763272
1.709	-0.1429504	4.271	0.04012028	4.271	0.05264134						2.03	-0.0007753712	2.03	-0.02067315	0.812	-0.4782348
1.714	-0.1415795	4.283	0.04356182	4.283	0.05478247						2.036	-0.003331298	2.036	-0.02343047	0.814	-0.4801478
1.719	-0.1397149	4.295	0.0483205	4.295	0.05929435						2.042	-0.005881847	2.042	-0.02567069	0.816	-0.4820581
1.724	-0.137529	4.307	0.0537203	4.307	0.06262127						2.048	-0.008155766	2.048	-0.02699923	0.819	-0.4829915
1.729	-0.135262	4.319	0.05898855	4.319	0.06350839						2.053	-0.01055559	2.053	-0.02750618	0.821	-0.4831755
1.734	-0.1330331	4.331	0.06380308	4.331	0.06167926						2.059	-0.01286596	2.059	-0.02775246	0.823	-0.4832537
1.738	-0.1312775	4.343	0.06660151	4.343	0.06125158						2.065	-0.01405367	2.065	-0.02818216	0.826	-0.4833515
1.743	-0.1298805	4.355	0.06822589	4.355	0.06310987						2.071	-0.0139123	2.071	-0.02753583	0.828	-0.4834494
1.748	-0.129116	4.367	0.06957391	4.367	0.06576458						2.076	-0.01405473	2.076	-0.02674454	0.83	-0.4837904
1.753	-0.1292863	4.38	0.07276001	4.38	0.06582984						2.082	-0.01517427	2.082	-0.02659618	0.833	-0.4847372
1.758	-0.1296736	4.392	0.07592039	4.392	0.06677819						2.088	-0.01677319	2.088	-0.02666839	0.835	-0.4863819
1.763	-0.1300865	4.404	0.08165859	4.404	0.07091981						2.094	-0.01781873	2.094	-0.0261694	0.837	-0.4880567
1.768	-0.1305072	4.416	0.09064867	4.416	0.07870472						2.099	-0.01774133	2.099	-0.02558347	0.839	-0.4897455
1.772	-0.1311776	4.428	0.1016517	4.428	0.08722571						2.105	-0.01660636	2.105	-0.02602438	0.842	-0.4914357
1.777	-0.1320142	4.44	0.1169646	4.44	0.09353878						2.111	-0.01464963	2.111	-0.0269707	0.844	-0.4931546
1.782	-0.1331833	4.452	0.1326736	4.452	0.09900916						2.117	-0.01322689	2.117	-0.02695344	0.846	-0.4949124
1.787	-0.1351806	4.464	0.1458591	4.464	0.104554						2.122	-0.0118879	2.122	-0.0278754	0.849	-0.4966578
1.792	-0.1371873	4.477	0.1581977	4.477	0.1085545						2.128	-0.01058055	2.128	-0.02980082	0.851	-0.4972845
1.797	-0.1392483	4.489	0.1679107	4.489	0.1111742						2.134	-0.01068185	2.134	-0.03212694	0.853	-0.4979125
1.801	-0.1414351	4.501	0.1767331	4.501	0.1138065						2.14	-0.01181752	2.14	-0.03303866	0.856	-0.4985591
1.806	-0.1444419	4.513	0.1881493	4.513	0.1192876						2.145	-0.01228574	2.145	-0.03152295	0.858	-0.4994355
1.811	-0.1467815	4.525	0.1957102	4.525	0.1260372						2.151	-0.01122204	2.151	-0.03008716	0.86	-0.5007219
1.816	-0.1484506	4.537	0.2039465	4.537	0.1339255						2.157	-0.00963756	2.157	-0.03282722	0.862	-0.5021401
1.821	-0.1493181	4.549	0.2138205	4.549	0.142963						2.163	-0.007599285	2.163	-0.03533012	0.865	-0.503998
1.826	-0.1501856	4.561	0.2262533	4.561	0.1533175						2.168	-0.005938699	2.168	-0.03566141	0.867	-0.5058884
1.831	-0.1507198	4.573	0.2399417	4.573	0.1669651						2.174	-0.00545932	2.174	-0.0347367	0.869	-0.5078008
1.835	-0.1507844	4.586	0.2544546	4.586	0.1795425						2.18	-0.005450107	2.18	-0.03403717	0.872	-0.5097514
1.84	-0.1499802	4.598	0.2697404	4.598	0.1893234						2.186	-0.004641361	2.186	-0.0341511	0.874	-0.5116835
1.845	-0.1492649	4.61	0.2872726	4.61	0.2015022						2.191	-0.003179869	2.191	-0.03408344	0.876	-0.5128488
1.85	-0.1485939	4.622	0.3048626	4.622	0.212409						2.197	-0.004458013	2.197	-0.03197002	0.879	-0.5134628
1.855	-0.1479541	4.634	0.3221786	4.634	0.223069						2.203	-0.006044124	2.203	-0.02972241	0.881	-0.513972
1.86	-0.1473175	4.646	0.3384564	4.646	0.2351378						2.209	-0.005838835	2.209	-0.0306153	0.883	-0.5148345
1.864	-0.1460129	4.658	0.3602402	4.658	0.2454984						2.214	-0.005200656	2.214	-0.03233589	0.885	-0.5162168
1.869	-0.1442983	4.67	0.3814383	4.67	0.2565282						2.22	-0.005370359	2.22	-0.03186755	0.888	-0.517796
1.874	-0.1423164	4.682	0.4008761	4.682	0.2688462						2.226	-0.006705444	2.226	-0.02913737	0.89	-0.5210449
1.879	-0.1402599	4.695	0.4263783	4.695	0.2810197						2.232	-0.008481984	2.232	-0.02750718	0.892	-0.524452
1.884	-0.1381882	4.707	0.4504115	4.707	0.2972862						2.237	-0.009386072	2.237	-0.02818248	0.895	-0.5278892
1.889	-0.1361074	4.719	0.4768038	4.719	0.3155329						2.243	-0.009904631	2.243	-0.02836294	0.897	-0.5312654
1.894	-0.1340251	4.731	0.5093741	4.731	0.3342106						2.249	-0.0102713	2.249	-0.0284502	0.899	-0.5344755
1.898	-0.1337134	4.743	0.5345007	4.743	0.3543793						2.255	-0.01107977	2.255	-0.03028865	0.902	-0.5373635
1.903	-0.1336631	4.755	0.5669101	4.755	0.3764474						2.26	-0.01136605	2.26	-0.03399194	0.904	-0.5390736
1.908	-0.1335077	4.767	0.6029029	4.767	0.399576						2.266	-0.01022525	2.266	-0.03823661	0.906	-0.5407872
1.913	-0.1327116	4.779	0.6325496	4.779	0.4218847						2.272	-0.007903505	2.272	-0.04162204	0.908	-0.5425758
1.918	-0.1319157	4.791	0.6695212	4.791	0.4464908						2.278	-0.00625859	2.278	-0.04458525	0.911	-0.5444768
1.923	-0.131111	4.804	0.7058102	4.804	0.4720029						2.283	-0.006583677	2.283	-0.0453142	0.913	-0.5464642
1.927	-0.1302892	4.816	0.7414464	4.816	0.4989735						2.289	-0.007157915	2.289	-0.04595083	0.915	-0.5484014
1.932	-0.1293238	4.828	0.7882856	4.828	0.533039						2.295	-0.006716169	2.295	-0.04519034	0.918	-0.5503069
1.937	-0.1280816	4.84	0.8313572	4.84	0.5645892						2.301	-0.005621548	2.301	-0.04335272	0.92	-0.5522121
1.942	-0.1265122	4.852	0.8761871	4.852	0.5970486						2.306	-0.004763565	2.306	-0.04160601	0.922	-0.5542769
1.947	-0.1245019	4.864	0.9258077	4.864	0.6320677						2.312	-0.004805307	2.312	-0.04090961	0.925	-0.5564973
1.952	-0.1224906	4.876	0.9777119	4.876	0.6593807						2.318	-0.005683924	2.318	-0.04092976	0.927	-0.5586827
1.957	-0.1204955	4.888	1.030682	4.888	0.6918291						2.324	-0.005122585	2.324	-0.03989846	0.929	-0.5603154
1.961	-0.1185279	4.901	1.083851	4.901	0.7243344						2.329	-0.002689396	2.329	-0.03825631	0.931	-0.5619856
1.966	-0.116619	4.913	1.136138	4.913	0.7502929						2.335	4.072921E-05	2.335	-0.03757495	0.934	-0.5636581
1.971	-0.1157727	4.925	1.186598	4.925	0.7828935						2.341	0.001735492	2.341	-0.03680045	0.936	-0.5653147
1.976	-0.116032	4.937	1.240491	4.937	0.8159201						2.347	0.002360673	2.347	-0.03592681	0.938	-0.5669425
1.981	-0.1173261	4.949	1.298677	4.949	0.8485861						2.352	0.002927207	2.352	-0.03583327	0.941	-0.5685331
1.986	-0.1186236	4.961	1.348394	4.961	0.8915088						2.358	0.004068536	2.358	-0.03672274	0.943	-0.5700606
1.99	-0.1203297	4.973	1.408458	4.973	0.9306515						2.364	-0.0007140703	2.364	-0.03934953	0.945	-0.5715849
1.995	-0.1222965	4.985	1.468991	4.985	0.9701563						2.37	-0.006164677	2.37	-0.042581	0.948	-0.5731086
2	-0.1244467	4.997	1.519985	4.997	1.014326						2.375	-0.009388383	2.375	-0.04561743	0.95	-0.5745476
2.005	-0.1252357	5.01	1.589691	5.01	1.053235						2.381	-0.01140784	2.381	-0.04792318	0.952	-0.5757003
2.01	-0.1256493	5.022	1.652469	5.022	1.09166						2.387	-0.01309805	2.387	-0.04918736	0.955	-0.5762045
2.015	-0.1258544	5.034	1.713603	5.034	1.130154						2.393	-0.01483958	2.393	-0.0491748	0.957	-0.5765055
2.02	-0.1260591	5.046	1.792783	5.046	1.169374						2.398	-0.01698382	2.398	-0.04763201	0.959	-0.5768053
2.024	-0.1271355	5.058	1.857616	5.058	1.209845						2.404	-0.0202237	2.404	-0.04527663	0.961	-0.5773657
2.029	-0.1283344	5.07	1.928075	5.07	1.253025						2.41	-0.02372445	2.41	-0.04495434	0.964	-0.5783705
2.034	-0.1296512	5.082	2.006892	5.082	1.299166						2.416	-0.02612687	2.416	-0.04600141	0.966	-0.5798436
2.039	-0.1313382	5.094	2.071428	5.094	1.346383						2.422	-0.0277179	2.422	-0.04652444	0.968	-0.5814425
2.044	-0.1330795	5.106	2.147723	5.106	1.396316						2.427	-0.02652605	2.427	-0.04627505	0.971	-0.5830407
2.049	-0.1348444	5.119	2.224262	5.119	1.443636						2.433	-0.02244882	2.433	-0.04601839	0.973	-0.5846397
2.053	-0.1366173	5.131	2.293555	5.131	1.484578						2.439	-0.0189758	2.439	-0.04620929	0.975	-0.586376
2.058	-0.1359731	5.143	2.373675	5.143	1.536442						2.445	-0.01746573	2.445	-0.04570645	0.978	-0.5882309
2.063	-0.1347508	5.155	2.451031	5.155	1.580248						2.45	-0.0155741	2.45	-0.04442573	0.98	-0.5900435
2.068	-0.1332361	5.167	2.526822	5.167	1.62244						2.456	-0.0144114	2.456	-0.04365751	0.982	-0.5916805
2.073	-0.1312201	5.179	2.602719	5.179	1.672809						2.462	-0.01489006	2.462	-0.0445196	0.984	-0.593352
2.078	-0.1291898	5.191	2.676426	5.191	1.715344						2.468	-0.01619335	2.468	-0.04562596	0.987	-0.5950289
2.083	-0.1272613	5.203	2.748585	5.203	1.76517						2.473	-0.01753715	2.473	-0.04546241	0.989	-0.5969848
2.087	-0.1256081	5.216	2.819866	5.216	1.82353						2.479	-0.01877479	2.479	-0.04423195	0.991	-0.5992094
2.092	-0.1253639	5.228	2.902039	5.228	1.868704						2.485	-0.01983658	2.485	-0.04485629	0.994	-0.601236
2.097	-0.1250322	5.24	2.980054	5.24	1.921041						2.491	-0.02116938	2.491	-0.04727399	0.996	-0.6031469
2.102	-0.1244716	5.252	3.06103	5.252	1.974379						2.496	-0.02280791	2.496	-0.04871275	0.998	-0.6050547
2.107	-0.1237577	5.264	3.153857	5.264	2.021754						2.502	-0.02400681	2.502	-0.04864589	1.001	-0.6069125
2.112	-0.1230471	5.276	3.230886	5.276	2.081983						2.508	-0.02476639	2.508	-0.04731598	1.003	-0.6086447
2.116	-0.1222352	5.288	3.320251	5.288	2.138168						2.514	-0.02535213	2.514	-0.0457119	1.005	-0.6102532
2.121	-0.1212597	5.3	3.417082	5.3	2.191501						2.519	-0.02608075	2.519	-0.04481399	1.007	-0.611886
2.126	-0.119957	5.312	3.497439	5.312	2.25075						2.525	-0.02738167	2.525	-0.04397041	1.01	-0.6135251
2.131	-0.1196505	5.325	3.593721	5.325	2.307972						2.531	-0.02695248	2.531	-0.04244002	1.012	-0.6151672
2.136	-0.1199862	5.337	3.685669	5.337	2.362792						2.537	-0.02654625	2.537	-0.04264801	1.014	-0.6167238
2.141	-0.12067	5.349	3.768484	5.349	2.4154						2.542	-0.02645828	2.542	-0.0439253	1.017	-0.6181954
2.146	-0.1213509	5.361	3.862342	5.361	2.470549						2.548	-0.02647567	2.548	-0.04408279	1.019	-0.6196592
2.15	-0.1223249	5.373	3.944729	5.373	2.521018						2.554	-0.02645792	2.554	-0.04218483	1.021	-0.6212866
2.155	-0.1235256	5.385	4.026616	5.385	2.570745						2.56	-0.02647538	2.56	-0.03975335	1.024	-0.622916
2.16	-0.1247213	5.397	4.116586	5.397	2.622734						2.565	-0.02615183	2.565	-0.03836506	1.026	-0.6245435
2.165	-0.1250639	5.409	4.195086	5.409	2.665844						2.571	-0.02617035	2.571	-0.03804992	1.028	-0.6267701
2.17	-0.1252174	5.421	4.274357	5.421	2.718993						2.577	-0.02603779	2.577	-0.04024501	1.03	-0.6293908
2.175	-0.1253817	5.434	4.35656	5.434	2.774559						2.583	-0.02639315	2.583	-0.0429889	1.033	-0.6317008
2.179	-0.1256576	5.446	4.44567	5.446	2.817398						2.588	-0.02684284	2.588	-0.04546931	1.035	-0.6333719
2.184	-0.126284	5.458	4.531267	5.458	2.871716						2.594	-0.02717516	2.594	-0.04815123	1.037	-0.6350738
2.189	-0.1273124	5.47	4.616096	5.47	2.921648						2.6	-0.02786796	2.6	-0.05091415	1.04	-0.6366397
2.194	-0.1288393	5.482	4.699855	5.482	2.967432						2.606	-0.02879125	2.606	-0.05273366	1.042	-0.6377476
2.199	-0.1314626	5.494	4.775326	5.494	3.026185						2.611	-0.02872215	2.611	-0.05318945	1.044	-0.6383199
2.204	-0.1341138	5.506	4.864916	5.506	3.075908						2.617	-0.02775215	2.617	-0.05419017	1.047	-0.6386875
2.209	-0.1366469	5.518	4.956211	5.518	3.123496						2.623	-0.02687889	2.623	-0.05719241	1.049	-0.6389685
2.213	-0.1387968	5.531	5.034262	5.531	3.176896						2.629	-0.02652826	2.629	-0.05978057	1.051	-0.63925
2.218	-0.1396446	5.543	5.120945	5.543	3.229136						2.634	-0.02641162	2.634	-0.06122361	1.053	-0.6396347
2.223	-0.1402616	5.555	5.199623	5.555	3.285625						2.64	-0.02663411	2.64	-0.06163701	1.056	-0.6401696
2.228	-0.1408339	5.567	5.274083	5.567	3.344752						2.646	-0.02665957	2.646	-0.06152003	1.058	-0.6407211
2.233	-0.1413795	5.579	5.365679	5.579	3.398261						2.652	-0.0260034	2.652	-0.06125089	1.06	-0.6407758
2.238	-0.1419276	5.591	5.44118	5.591	3.450315						2.657	-0.02507931	2.657	-0.06074622	1.063	-0.6407993
2.242	-0.142804	5.603	5.520898	5.603	3.504583						2.663	-0.02640352	2.663	-0.05940126	1.065	-0.6408219
2.247	-0.1441692	5.615	5.611121	5.615	3.561696						2.669	-0.02683765	2.669	-0.05786929	1.067	-0.6405655
2.252	-0.1459052	5.627	5.689327	5.627	3.608267						2.675	-0.02558395	2.675	-0.05815496	1.07	-0.6400706
2.257	-0.1471725	5.64	5.772141	5.64	3.655599						2.68	-0.02490347	2.68	-0.05880494	1.072	-0.6395778
2.262	-0.1482095	5.652	5.854671	5.652	3.701423						2.686	-0.02564844	2.686	-0.05806812	1.074	-0.6392803
2.267	-0.1492391	5.664	5.932223	5.664	3.743356						2.692	-0.02716152	2.692	-0.05601433	1.076	-0.6389829
2.272	-0.1502725	5.676	6.013125	5.676	3.800194						2.698	-0.02835851	2.698	-0.05405922	1.079	-0.6389051
2.276	-0.1503187	5.688	6.091865	5.688	3.85047						2.703	-0.02901497	2.703	-0.05249119	1.081	-0.6395431
2.281	-0.1494305	5.7	6.168393	5.7	3.897808						2.709	-0.02974291	2.709	-0.05043987	1.083	-0.6407756
2.286	-0.1477337	5.712	6.242913	5.712	3.952621						2.715	-0.03157479	2.715	-0.04841303	1.086	-0.6421058
2.291	-0.1438862	5.724	6.328774	5.724	3.99853						2.721	-0.03330221	2.721	-0.05073253	1.088	-0.6434926
2.296	-0.1396673	5.736	6.409984	5.736	4.047543						2.726	-0.03224112	2.726	-0.05371694	1.09	-0.6448721
2.301	-0.1354517	5.749	6.485123	5.749	4.099146						2.732	-0.02965142	2.732	-0.05443812	1.093	-0.6460549
2.305	-0.1312435	5.761	6.564033	5.761	4.137372						2.738	-0.02780545	2.738	-0.05379734	1.095	-0.6470338
2.31	-0.1271186	5.773	6.632493	5.773	4.182657						2.744	-0.02746958	2.744	-0.0527493	1.097	-0.6475368
2.315	-0.1232985	5.785	6.70353	5.785	4.229978						2.749	-0.02772424	2.749	-0.05143348	1.099	-0.647261
2.32	-0.11989	5.797	6.791625	5.797	4.275057						2.755	-0.02749094	2.755	-0.05073036	1.102	-0.6468756
2.325	-0.1170387	5.809	6.859713	5.809	4.326844						2.761	-0.02692132	2.761	-0.0512537	1.104	-0.6464905
2.33	-0.1141816	5.821	6.935368	5.821	4.379104						2.767	-0.02668794	2.767	-0.05229326	1.106	-0.6469659
2.335	-0.1113663	5.833	7.017658	5.833	4.431458						2.772	-0.02510756	2.772	-0.0547462	1.109	-0.6481407
2.339	-0.1088652	5.846	7.086872	5.846	4.485873						2.778	-0.02290701	2.778	-0.05685138	1.111	-0.6499492
2.344	-0.106585	5.858	7.170804	5.858	4.534685						2.784	-0.02220293	2.784	-0.05520933	1.113	-0.652329
2.349	-0.1043631	5.87	7.251161	5.87	4.578854						2.79	-0.0230061	2.79	-0.0510787	1.116	-0.6547104
2.354	-0.1020642	5.882	7.320913	5.882	4.618997						2.795	-0.02444269	2.795	-0.04769944	1.118	-0.6570817
2.359	-0.0997183	5.894	7.406497	5.894	4.669496						2.801	-0.02626878	2.801	-0.0463506	1.12	-0.6594043
2.364	-0.09735892	5.906	7.484652	5.906	4.715382						2.807	-0.02843594	2.807	-0.04603132	1.122	-0.6616115
2.368	-0.09531393	5.918	7.5616	5.918	4.760945						2.813	-0.02981109	2.813	-0.04744441	1.125	-0.6636643
2.373	-0.09543572	5.93	7.644323	5.93	4.811085						2.818	-0.02978168	2.818	-0.04797867	1.127	-0.6655859
2.378	-0.09638777	5.942	7.72191	5.942	4.856781						2.824	-0.02907424	2.824	-0.04728017	1.129	-0.6675088
2.383	-0.09817457	5.955	7.800211	5.955	4.909204						2.83	-0.02839904	2.83	-0.04681491	1.132	-0.6692907
2.388	-0.1008789	5.967	7.878892	5.967	4.963038						2.836	-0.02833063	2.836	-0.04627574	1.134	-0.6709026
2.393	-0.1035791	5.979	7.955791	5.979	5.001027						2.841	-0.02903575	2.841	-0.04486077	1.136	-0.6727674
2.398	-0.1062525	5.991	8.029993	5.991	5.050344						2.847	-0.03018923	2.847	-0.04213955	1.139	-0.6748862
2.402	-0.1086369	6.003	8.107215	6.003	5.097013						2.853	-0.03026298	2.853	-0.0398632	1.141	-0.6770685
2.407	-0.1102624	6.015	8.187121	6.015	5.139358						2.859	-0.029423	2.859	-0.03955443	1.143	-0.6792075
2.412	-0.1115431	6.027	8.256212	6.027	5.191199						2.864	-0.02765594	2.864	-0.04011802	1.145	-0.6825116
2.417	-0.1123192	6.039	8.336535	6.039	5.235569						2.87	-0.02583302	2.87	-0.04110905	1.148	-0.6862242
2.422	-0.1126665	6.051	8.415838	6.051	5.279939						2.876	-0.0248843	2.876	-0.04217575	1.15	-0.6893885
2.427	-0.1130155	6.064	8.485297	6.064	5.329477						2.882	-0.02456799	2.882	-0.0426725	1.152	-0.692022
2.431	-0.1133831	6.076	8.569224	6.076	5.371817						2.887	-0.0231406	2.887	-0.04315092	1.155	-0.6946527
2.436	-0.1137974	6.088	8.645652	6.088	5.416415						2.893	-0.0218477	2.893	-0.04377011	1.157	-0.6972795
2.441	-0.1143027	6.1	8.715692	6.1	5.464168						2.899	-0.02085952	2.899	-0.0438198	1.159	-0.6984435
2.446	-0.1156562	6.112	8.8002	6.112	5.513618						2.905	-0.02020878	2.905	-0.04317497	1.162	-0.6995137
2.451	-0.1173208	6.124	8.865458	6.124	5.564435						2.91	-0.01984021	2.91	-0.04270837	1.164	-0.7007088
2.456	-0.1191425	6.136	8.931878	6.136	5.615817						2.916	-0.01878829	2.916	-0.04519864	1.166	-0.7020207
2.461	-0.1209698	6.148	9.009171	6.148	5.667295						2.922	-0.01691859	2.922	-0.04821001	1.169	-0.7033544
2.465	-0.1217316	6.16	9.076356	6.16	5.713841						2.928	-0.01597234	2.928	-0.05005838	1.171	-0.7050084
2.47	-0.1220702	6.173	9.156246	6.173	5.766959						2.934	-0.01616262	2.934	-0.0511133	1.173	-0.7075304
2.475	-0.121664	6.185	9.240038	6.185	5.820331						2.939	-0.01646125	2.939	-0.05171607	1.175	-0.7094783
2.48	-0.1192836	6.197	9.316431	6.197	5.865352						2.945	-0.01507318	2.945	-0.0515088	1.178	-0.7108045
2.485	-0.1166485	6.209	9.397838	6.209	5.916513						2.951	-0.01246441	2.951	-0.05200561	1.18	-0.7118417
2.49	-0.1139715	6.221	9.478046	6.221	5.963438						2.957	-0.01134563	2.957	-0.05320704	1.182	-0.7128759
2.494	-0.1114183	6.233	9.556417	6.233	6.009735						2.962	-0.01161749	2.962	-0.05449333	1.185	-0.7137523
2.499	-0.1097872	6.245	9.632711	6.245	6.071626						2.968	-0.01306206	2.968	-0.05584085	1.187	-0.7145763
2.504	-0.1083069	6.257	9.709083	6.257	6.119458						2.974	-0.01490291	2.974	-0.05676142	1.189	-0.7154152
2.509	-0.1065142	6.27	9.784628	6.27	6.16874						2.98	-0.01589581	2.98	-0.05619912	1.192	-0.7162842
2.514	-0.1040849	6.282	9.860132	6.282	6.223031						2.985	-0.01618675	2.985	-0.05527224	1.194	-0.7171523
2.519	-0.1016708	6.294	9.94668	6.294	6.268148						2.991	-0.0164456	2.991	-0.05540789	1.196	-0.7180005
2.524	-0.09911782	6.306	10.02368	6.306	6.321023						2.997	-0.01612253	2.997	-0.05573726	1.198	-0.7203413
2.528	-0.09617566	6.318	10.10348	6.318	6.371729						3.003	-0.01539725	3.003	-0.05609615	1.201	-0.7232262
2.533	-0.09241258	6.33	10.19506	6.33	6.413062						3.008	-0.01472673	3.008	-0.05642325	1.203	-0.7263267
2.538	-0.0886458	6.342	10.26936	6.342	6.46417						3.014	-0.01463795	3.014	-0.05649656	1.205	-0.7295596
2.543	-0.08489043	6.354	10.35212	6.354	6.515651						3.02	-0.01618499	3.02	-0.05478025	1.208	-0.7327927
2.548	-0.08114556	6.366	10.4412	6.366	6.567566						3.026	-0.01821585	3.026	-0.05281825	1.21	-0.7359772
2.553	-0.07740092	6.379	10.51497	6.379	6.623509						3.031	-0.02048005	3.031	-0.05069285	1.212	-0.7390143
2.557	-0.07453942	6.391	10.60392	6.391	6.680929						3.037	-0.02229619	3.037	-0.04924271	1.215	-0.7414535
2.562	-0.07261331	6.403	10.68928	6.403	6.738359						3.043	-0.02298335	3.043	-0.04973397	1.217	-0.7431011
2.567	-0.07161993	6.415	10.76051	6.415	6.794996						3.049	-0.02235641	3.049	-0.05367558	1.219	-0.744176
2.572	-0.07086431	6.427	10.84952	6.427	6.851151						3.054	-0.02254339	3.054	-0.05612174	1.221	-0.7452531
2.577	-0.07067215	6.439	10.93199	6.439	6.902732						3.06	-0.02328943	3.06	-0.05677359	1.224	-0.7464768
2.582	-0.07070012	6.451	11.01437	6.451	6.95607						3.066	-0.0242086	3.066	-0.05676007	1.226	-0.7478203
2.587	-0.07072805	6.463	11.107	6.463	7.021681						3.072	-0.02513102	3.072	-0.05660364	1.228	-0.7497908
2.591	-0.07132616	6.475	11.19139	6.475	7.077027						3.077	-0.0261117	3.077	-0.0568055	1.231	-0.752797
2.596	-0.07222673	6.488	11.27441	6.488	7.136099						3.083	-0.02752316	3.083	-0.05994854	1.233	-0.7560395
2.601	-0.0731113	6.5	11.3576	6.5	7.198167						3.089	-0.02804402	3.089	-0.06495085	1.235	-0.7592834
2.606	-0.07348249	6.512	11.44357	6.512	7.252541						3.095	-0.02793543	3.095	-0.06766725	1.238	-0.7616729
2.611	-0.0736096	6.524	11.5244	6.524	7.318449						3.1	-0.02708042	3.1	-0.06926276	1.24	-0.7635116
2.616	-0.07369579	6.536	11.6078	6.536	7.379091						3.106	-0.02541684	3.106	-0.07012457	1.242	-0.7648548
2.62	-0.07378231	6.548	11.69596	6.548	7.429248						3.112	-0.02324134	3.112	-0.06944049	1.244	-0.7654588
2.625	-0.07385138	6.56	11.77614	6.56	7.490615						3.118	-0.02262084	3.118	-0.06654042	1.247	-0.7660636
2.63	-0.07391479	6.572	11.86864	6.572	7.547735						3.123	-0.02257877	3.123	-0.06500454	1.249	-0.7667341
2.635	-0.07395647	6.585	11.96001	6.585	7.605804						3.129	-0.02232167	3.129	-0.06456755	1.251	-0.7675586
2.64	-0.07389948	6.597	12.03826	6.597	7.669544						3.135	-0.02287807	3.135	-0.06504468	1.254	-0.7685398
2.645	-0.07383237	6.609	12.13058	6.609	7.725672						3.141	-0.02476143	3.141	-0.0660909	1.256	-0.7696335
2.65	-0.07376174	6.621	12.21094	6.621	7.781646						3.146	-0.027221	3.146	-0.06695518	1.258	-0.7707874
2.654	-0.07369071	6.633	12.28571	6.633	7.837932						3.152	-0.02721287	3.152	-0.06496371	1.261	-0.7719382
2.659	-0.07285261	6.645	12.38292	6.645	7.895714						3.158	-0.02627629	3.158	-0.06185424	1.263	-0.7735252
2.664	-0.071611	6.657	12.46949	6.657	7.950531						3.164	-0.02498367	3.164	-0.06084108	1.265	-0.7756367
2.669	-0.06975228	6.669	12.55663	6.669	8.006232						3.169	-0.02367033	3.169	-0.06127297	1.267	-0.7774704
2.674	-0.06671689	6.681	12.65126	6.681	8.06529						3.175	-0.02282561	3.175	-0.06218577	1.27	-0.7780489
2.679	-0.06367878	6.694	12.74189	6.694	8.114907						3.181	-0.02289193	3.181	-0.06327729	1.272	-0.7784477
2.683	-0.06073248	6.706	12.84051	6.706	8.172524						3.187	-0.02363594	3.187	-0.06518764	1.274	-0.7788469
2.688	-0.05797948	6.718	12.94042	6.718	8.232344						3.192	-0.02395641	3.192	-0.06726863	1.277	-0.7788993
2.693	-0.05591879	6.73	13.02915	6.73	8.283628						3.198	-0.02458093	3.198	-0.06700513	1.279	-0.7787149
2.698	-0.05382696	6.742	13.11465	6.742	8.352836						3.204	-0.02471724	3.204	-0.06541821	1.281	-0.7784979
2.703	-0.05170929	6.754	13.21008	6.754	8.418996						3.21	-0.02409204	3.21	-0.06376885	1.284	-0.778433
2.708	-0.04956567	6.766	13.31366	6.766	8.481817						3.215	-0.0233454	3.215	-0.06270841	1.286	-0.7783679
2.713	-0.04741801	6.778	13.40522	6.778	8.557401						3.221	-0.02449558	3.221	-0.06148262	1.288	-0.7783028
2.717	-0.04530856	6.79	13.50291	6.79	8.623155						3.227	-0.02560079	3.227	-0.0594384	1.29	-0.7786483
2.722	-0.04324437	6.803	13.59877	6.803	8.688634						3.233	-0.02685646	3.233	-0.0578481	1.293	-0.7791524
2.727	-0.04124468	6.815	13.6902	6.815	8.757689						3.238	-0.02793805	3.238	-0.05659629	1.295	-0.7795175
2.732	-0.04032577	6.827	13.80831	6.827	8.817936						3.244	-0.02865059	3.244	-0.05548193	1.297	-0.7797647
2.737	-0.03953341	6.839	13.90518	6.839	8.880168						3.25	-0.02891409	3.25	-0.0542115	1.3	-0.7800127
2.742	-0.03874037	6.851	13.99644	6.851	8.944901						3.256	-0.02866123	3.256	-0.05228046	1.302	-0.7800789
2.746	-0.0379476	6.863	14.09852	6.863	9.013125						3.261	-0.02836434	3.261	-0.05022969	1.304	-0.7797134
2.751	-0.03822422	6.875	14.18761	6.875	9.083659						3.267	-0.0287918	3.267	-0.05036271	1.307	-0.779538
2.756	-0.03891031	6.887	14.28601	6.887	9.156973						3.273	-0.02884218	3.273	-0.05139127	1.309	-0.780129
2.761	-0.03973166	6.9	14.38783	6.9	9.229033						3.279	-0.02781585	3.279	-0.05224295	1.311	-0.780773
2.766	-0.04003589	6.912	14.47355	6.912	9.287989						3.284	-0.02583842	3.284	-0.05280314	1.313	-0.7814174
2.771	-0.04034091	6.924	14.56784	6.924	9.358832						3.29	-0.0241604	3.29	-0.05447435	1.316	-0.7825984
2.776	-0.04064818	6.936	14.66587	6.936	9.427384						3.296	-0.02371952	3.296	-0.05779476	1.318	-0.7840855
2.78	-0.04095944	6.948	14.76579	6.948	9.485027						3.302	-0.02353003	3.302	-0.06113049	1.32	-0.7856021
2.785	-0.0413357	6.96	14.86391	6.96	9.552354						3.307	-0.02374828	3.307	-0.06402776	1.323	-0.7869843
2.79	-0.04154657	6.972	14.9696	6.972	9.613674						3.313	-0.02419135	3.313	-0.06657775	1.325	-0.7883667
2.795	-0.0415752	6.984	15.07973	6.984	9.676291						3.319	-0.02482146	3.319	-0.06882647	1.327	-0.789745
2.8	-0.04137803	6.996	15.18806	6.996	9.756831						3.325	-0.02579689	3.325	-0.07019547	1.33	-0.7918561
2.805	-0.04118096	7.009	15.29589	7.009	9.824464						3.33	-0.0262502	3.33	-0.06866517	1.332	-0.7938688
2.809	-0.04068975	7.021	15.39305	7.021	9.895608						3.336	-0.024678	3.336	-0.0673031	1.334	-0.7953913
2.814	-0.03981057	7.033	15.48408	7.033	9.971746						3.342	-0.02411708	3.342	-0.06678986	1.336	-0.796464
2.819	-0.03839254	7.045	15.6115	7.045	10.04142						3.348	-0.02529329	3.348	-0.06662256	1.339	-0.7975362
2.824	-0.0379545	7.057	15.71235	7.057	10.11615						3.353	-0.02743617	3.353	-0.06625643	1.341	-0.7985825
2.829	-0.03805763	7.069	15.81017	7.069	10.1889						3.359	-0.02943281	3.359	-0.06514844	1.343	-0.7995837
2.834	-0.03850058	7.081	15.91729	7.081	10.25576						3.365	-0.03064542	3.365	-0.06292617	1.346	-0.8008393
2.839	-0.03894797	7.093	16.01989	7.093	10.32421						3.371	-0.03093823	3.371	-0.05973757	1.348	-0.8024
2.843	-0.03986552	7.105	16.14328	7.105	10.39627						3.376	-0.03095628	3.376	-0.05737941	1.35	-0.8041041
2.848	-0.04106333	7.118	16.26685	7.118	10.46902						3.382	-0.03183717	3.382	-0.05568641	1.353	-0.8058082
2.853	-0.04234805	7.13	16.36251	7.13	10.53861						3.388	-0.03275456	3.388	-0.05421442	1.355	-0.8072527
2.858	-0.04173977	7.142	16.48343	7.142	10.61701						3.394	-0.03337905	3.394	-0.05447017	1.357	-0.8085542
2.863	-0.04077651	7.154	16.60012	7.154	10.68972						3.399	-0.03408613	3.399	-0.05631674	1.359	-0.8095289
2.868	-0.03965592	7.166	16.7134	7.166	10.76017						3.405	-0.03519692	3.405	-0.05845989	1.362	-0.8101548
2.872	-0.03853593	7.178	16.83412	7.178	10.84276						3.411	-0.03598608	3.411	-0.05987405	1.364	-0.8107795
2.877	-0.03790032	7.19	16.94528	7.19	10.90976						3.417	-0.03546711	3.417	-0.06045372	1.366	-0.8114057
2.882	-0.03735691	7.202	17.0551	7.202	10.98031						3.422	-0.03321657	3.422	-0.06045729	1.369	-0.8128877
2.887	-0.03669218	7.215	17.16617	7.215	11.06225						3.428	-0.03116315	3.428	-0.06103669	1.371	-0.8147492
2.892	-0.03513887	7.227	17.28176	7.227	11.13013						3.434	-0.03028281	3.434	-0.06245572	1.373	-0.8169733
2.897	-0.03355535	7.239	17.39346	7.239	11.20633						3.44	-0.03081739	3.44	-0.06432091	1.376	-0.8196173
2.902	-0.03186661	7.251	17.50912	7.251	11.28601						3.446	-0.03239637	3.446	-0.06589071	1.378	-0.8222549
2.906	-0.02989803	7.263	17.64889	7.263	11.35657						3.451	-0.03430269	3.451	-0.06684469	1.38	-0.8251187
2.911	-0.02674433	7.275	17.76895	7.275	11.4424						3.457	-0.0358047	3.457	-0.0676142	1.383	-0.8283912
2.916	-0.02331953	7.287	17.88855	7.287	11.52363						3.463	-0.0379596	3.463	-0.06809264	1.385	-0.8314551
2.921	-0.01988434	7.299	18.00928	7.299	11.59711						3.469	-0.03901294	3.469	-0.06679462	1.387	-0.8340847
2.926	-0.01644255	7.311	18.10953	7.311	11.67447						3.474	-0.0386919	3.474	-0.06483793	1.389	-0.8364683
2.931	-0.01298469	7.324	18.23826	7.324	11.75758						3.48	-0.03810665	3.48	-0.06365806	1.392	-0.8388416
2.935	-0.009688119	7.336	18.36421	7.336	11.84192						3.486	-0.03853688	3.486	-0.06377108	1.394	-0.8412947
2.94	-0.007032068	7.348	18.46729	7.348	11.92482						3.492	-0.04006184	3.492	-0.06503802	1.396	-0.843845
2.945	-0.005673898	7.36	18.59382	7.36	12.00467						3.497	-0.04104723	3.497	-0.06721267	1.399	-0.8460056
2.95	-0.004522162	7.372	18.72124	7.372	12.08072						3.503	-0.04106579	3.503	-0.06709259	1.401	-0.8476512
2.955	-0.003302282	7.384	18.8525	7.384	12.15997						3.509	-0.03979346	3.509	-0.06539378	1.403	-0.8492577
2.96	-0.001940063	7.396	18.99333	7.396	12.25471						3.515	-0.03719572	3.515	-0.06301487	1.406	-0.8508635
2.965	-0.0005741463	7.408	19.11276	7.408	12.32964						3.52	-0.03384047	3.52	-0.06065448	1.408	-0.852107
2.969	0.0006155612	7.42	19.22888	7.42	12.40806						3.526	-0.03061575	3.526	-0.05927178	1.41	-0.8532132
2.974	0.001465547	7.433	19.34599	7.433	12.48984						3.532	-0.02870383	3.532	-0.05963991	1.412	-0.8543144
2.979	0.001708714	7.445	19.47179	7.445	12.563						3.538	-0.02930554	3.538	-0.06122429	1.415	-0.855468
2.984	0.001907508	7.457	19.58847	7.457	12.65232						3.543	-0.02967977	3.543	-0.06038668	1.417	-0.8566219
2.989	0.002084968	7.469	19.70855	7.469	12.73461						3.549	-0.0285722	3.549	-0.0584641	1.419	-0.8577429
2.994	0.002247994	7.481	19.83581	7.481	12.80288						3.555	-0.02767969	3.555	-0.05690441	1.422	-0.8583279
2.998	0.002411377	7.493	19.94908	7.493	12.8868						3.561	-0.0270282	3.561	-0.05478835	1.424	-0.8589435
3.003	0.002586132	7.505	20.08503	7.505	12.96698						3.566	-0.02647574	3.566	-0.05367075	1.426	-0.859737
3.008	0.002774272	7.517	20.2311	7.517	13.04611						3.572	-0.02598665	3.572	-0.05467971	1.429	-0.8606249
3.013	0.002971449	7.529	20.35465	7.529	13.13138						3.578	-0.02561552	3.578	-0.05651496	1.431	-0.8615143
3.018	0.00333757	7.542	20.50084	7.542	13.21826						3.584	-0.02533316	3.584	-0.05845796	1.433	-0.8625058
3.023	0.003766847	7.554	20.63723	7.554	13.30673						3.589	-0.0260344	3.589	-0.06035824	1.435	-0.863689
3.027	0.004205692	7.566	20.75757	7.566	13.39547						3.595	-0.02585608	3.595	-0.06028382	1.438	-0.8642424
3.032	0.00464235	7.578	20.88955	7.578	13.47117						3.601	-0.02422769	3.601	-0.05947332	1.44	-0.8643526
3.037	0.004931454	7.59	21.00607	7.59	13.53701						3.607	-0.02267838	3.607	-0.05933809	1.442	-0.8644297
3.042	0.005187217	7.602	21.12721	7.602	13.60947						3.612	-0.02219714	3.612	-0.06026913	1.445	-0.8645234
3.047	0.00557816	7.614	21.26873	7.614	13.70185						3.618	-0.02261046	3.618	-0.06160033	1.447	-0.8649628
3.052	0.006738585	7.626	21.39746	7.626	13.77536						3.624	-0.02296326	3.624	-0.06232065	1.449	-0.8653305
3.057	0.007986863	7.639	21.53029	7.639	13.85444						3.63	-0.02286191	3.63	-0.06304654	1.452	-0.8653139
3.061	0.009235593	7.651	21.66912	7.651	13.93698						3.635	-0.02316045	3.635	-0.06288251	1.454	-0.8651142
3.066	0.01049017	7.663	21.81781	7.663	14.0182						3.641	-0.0232726	3.641	-0.06206685	1.456	-0.8649278
3.071	0.01179199	7.675	21.95316	7.675	14.11789						3.647	-0.02261425	3.647	-0.06113307	1.458	-0.8648676
3.076	0.01309154	7.687	22.08864	7.687	14.20128						3.653	-0.02195428	3.653	-0.06045324	1.461	-0.8655824
3.081	0.01437003	7.699	22.2237	7.699	14.26801						3.658	-0.02250515	3.658	-0.06024665	1.463	-0.8662069
3.086	0.01562	7.711	22.34433	7.711	14.34512						3.664	-0.02455956	3.664	-0.06070846	1.465	-0.8667435
3.09	0.01687432	7.723	22.48677	7.723	14.41721						3.67	-0.02676352	3.67	-0.06212097	1.468	-0.8672462
3.095	0.01809372	7.735	22.62403	7.735	14.49304						3.676	-0.02890581	3.676	-0.0640769	1.47	-0.8677812
3.1	0.01923819	7.748	22.74619	7.748	14.57564						3.681	-0.03101395	3.681	-0.06740601	1.472	-0.8684028
3.105	0.02026079	7.76	22.88285	7.76	14.65009						3.687	-0.0327492	3.687	-0.07000333	1.475	-0.8691505
3.11	0.02161051	7.772	23.00174	7.772	14.72594						3.693	-0.03426172	3.693	-0.07018133	1.477	-0.8703155
3.115	0.02318129	7.784	23.11599	7.784	14.80432						3.699	-0.03548626	3.699	-0.0690427	1.479	-0.8715846
3.12	0.02474882	7.796	23.25438	7.796	14.88924						3.704	-0.03617638	3.704	-0.06871093	1.481	-0.8728804
3.124	0.02631839	7.808	23.37321	7.808	14.96893						3.71	-0.03620924	3.71	-0.07013153	1.484	-0.8739536
3.129	0.0275127	7.82	23.49669	7.82	15.05258						3.716	-0.03695877	3.716	-0.0713038	1.486	-0.874635
3.134	0.02828674	7.832	23.63058	7.832	15.14172						3.722	-0.03806755	3.722	-0.07127874	1.488	-0.8751877
3.139	0.0287587	7.844	23.75167	7.844	15.21805						3.727	-0.0379679	3.727	-0.07071123	1.491	-0.8764136
3.144	0.02919701	7.857	23.87443	7.857	15.2972						3.733	-0.03718874	3.733	-0.06922232	1.493	-0.8776444
3.149	0.0296259	7.869	23.99938	7.869	15.37222						3.739	-0.03628525	3.739	-0.06690927	1.495	-0.8788738
3.153	0.0300552	7.881	24.12732	7.881	15.43627						3.745	-0.03569904	3.745	-0.06366639	1.498	-0.8804578
3.158	0.03048356	7.893	24.2471	7.893	15.52057						3.75	-0.03600603	3.75	-0.05862691	1.5	-0.8825245
3.163	0.03094994	7.905	24.37982	7.905	15.59432						3.756	-0.03629744	3.756	-0.05492716	1.502	-0.8845025
3.168	0.03135612	7.917	24.51819	7.917	15.66228						3.762	-0.03663085	3.762	-0.0554771	1.504	-0.8862498
3.173	0.03160316	7.929	24.64387	7.929	15.73794						3.768	-0.03668882	3.768	-0.05497976	1.507	-0.8880019
3.178	0.03172254	7.941	24.78498	7.941	15.81423						3.773	-0.03712442	3.773	-0.05304229	1.509	-0.8897931
3.183	0.03183683	7.954	24.91321	7.954	15.89256						3.779	-0.03788377	3.779	-0.05231574	1.511	-0.8917186
3.187	0.03192899	7.966	25.02719	7.966	15.97129						3.785	-0.03802714	3.785	-0.053106	1.514	-0.8937117
3.192	0.03177861	7.978	25.15739	7.978	16.03801						3.791	-0.0369464	3.791	-0.05538393	1.516	-0.8954249
3.197	0.0314519	7.99	25.26504	7.99	16.10244						3.796	-0.03489644	3.796	-0.05861346	1.518	-0.8969514
3.202	0.03102608	8.002	25.37401	8.002	16.1705						3.802	-0.03312231	3.802	-0.06162748	1.521	-0.8985088
3.207	0.03057869	8.014	25.49615	8.014	16.24501						3.808	-0.03293288	3.808	-0.06404264	1.523	-0.9002044
3.212	0.03012833	8.026	25.6109	8.026	16.30831						3.814	-0.03230355	3.814	-0.06658626	1.525	-0.9020563
3.216	0.02967526	8.038	25.7297	8.038	16.37505						3.819	-0.0313956	3.819	-0.0676753	1.527	-0.9038247
3.221	0.02922309	8.05	25.8505	8.05	16.44103						3.825	-0.03053353	3.825	-0.06807348	1.53	-0.904914
3.226	0.02883104	8.063	25.97129	8.063	16.4992						3.831	-0.03069803	3.831	-0.068611	1.532	-0.9060054
3.231	0.02869932	8.075	26.08548	8.075	16.56502						3.837	-0.03176964	3.837	-0.07036375	1.534	-0.9070981
3.236	0.02896181	8.087	26.20373	8.087	16.62715						3.842	-0.03283687	3.842	-0.0731346	1.537	-0.9088755
3.241	0.02982892	8.099	26.32831	8.099	16.68294						3.848	-0.03340686	3.848	-0.07569483	1.539	-0.9111716
3.246	0.03069379	8.111	26.43806	8.111	16.75079						3.854	-0.03423304	3.854	-0.07684272	1.541	-0.9135832
3.25	0.03159149	8.123	26.56844	8.123	16.81155						3.86	-0.03596848	3.86	-0.07604066	1.544	-0.9158853
3.255	0.03257313	8.135	26.70062	8.135	16.87117						3.865	-0.03854935	3.865	-0.07492651	1.546	-0.9181891
3.26	0.03380613	8.147	26.81553	8.147	16.93555						3.871	-0.03919521	3.871	-0.0745248	1.548	-0.920482
3.265	0.03488135	8.159	26.93716	8.159	17.00066						3.877	-0.03926473	3.877	-0.07461295	1.55	-0.9227007
3.27	0.03576884	8.172	27.04931	8.172	17.06374						3.883	-0.03978837	3.883	-0.0748982	1.553	-0.925169
3.275	0.03646546	8.184	27.16092	8.184	17.12558						3.888	-0.04055092	3.888	-0.07478517	1.555	-0.9279913
3.279	0.03716412	8.196	27.29998	8.196	17.18868						3.894	-0.04064208	3.894	-0.07433224	1.557	-0.9309446
3.284	0.03786895	8.208	27.40601	8.208	17.2491						3.9	-0.03981537	3.9	-0.07425136	1.56	-0.9338989
3.289	0.03858242	8.22	27.51181	8.22	17.31238						3.906	-0.03934069	3.906	-0.07429559	1.562	-0.9374169
3.294	0.03930841	8.232	27.62564	8.232	17.37836						3.911	-0.04020619	3.911	-0.07232589	1.564	-0.9414409
3.299	0.04073631	8.244	27.74592	8.244	17.43342						3.917	-0.0402939	3.917	-0.06907481	1.567	-0.9452071
3.304	0.04272165	8.256	27.86642	8.256	17.49833						3.923	-0.04011329	3.923	-0.06716421	1.569	-0.9485224
3.309	0.04507279	8.269	27.98243	8.269	17.56119						3.929	-0.03905094	3.929	-0.06743131	1.571	-0.9517845
3.313	0.04741997	8.281	28.09051	8.281	17.61434						3.934	-0.03734091	3.934	-0.06867993	1.573	-0.9551222
3.318	0.04892457	8.293	28.20311	8.293	17.67645						3.94	-0.03608296	3.94	-0.06983907	1.576	-0.9578174
3.323	0.05015701	8.305	28.32018	8.305	17.73188						3.946	-0.03572631	3.946	-0.07079155	1.578	-0.9602916
3.328	0.05128624	8.317	28.43349	8.317	17.78736						3.952	-0.0350892	3.952	-0.07223487	1.58	-0.9625744
3.333	0.05260586	8.329	28.53058	8.329	17.8527						3.958	-0.03363861	3.958	-0.07511029	1.583	-0.9647146
3.338	0.05399387	8.341	28.63415	8.341	17.90421						3.963	-0.03261668	3.963	-0.07637543	1.585	-0.9668596
3.342	0.05540398	8.353	28.7294	8.353	17.95631						3.969	-0.03219172	3.969	-0.07502723	1.587	-0.9690522
3.347	0.05681595	8.365	28.81395	8.365	18.01179						3.975	-0.03161043	3.975	-0.07345556	1.59	-0.9714245
3.352	0.0586994	8.378	28.92465	8.378	18.06402						3.981	-0.03096686	3.981	-0.0734158	1.592	-0.9736888
3.357	0.06061948	8.39	29.02491	8.39	18.11782						3.986	-0.03064189	3.986	-0.07417418	1.594	-0.9757823
3.362	0.06287707	8.402	29.13048	8.402	18.1716						3.992	-0.03112739	3.992	-0.0734254	1.597	-0.9777526
3.367	0.06597526	8.414	29.2609	8.414	18.22343						3.998	-0.03323306	3.998	-0.07081202	1.599	-0.9797207
3.372	0.06908123	8.426	29.36613	8.426	18.27848						4.004	-0.03562217	4.004	-0.06794597	1.601	-0.9814464
3.376	0.07217953	8.438	29.46969	8.438	18.33507						4.009	-0.0361142	4.009	-0.06505351	1.603	-0.9827238
3.381	0.07499734	8.45	29.57189	8.45	18.39102						4.015	-0.03611597	4.015	-0.06235619	1.606	-0.9832695
3.386	0.07654439	8.462	29.66648	8.462	18.43945						4.021	-0.03681237	4.021	-0.05950776	1.608	-0.9832279
3.391	0.07798466	8.474	29.78502	8.474	18.49652						4.027	-0.0386317	4.027	-0.05734666	1.61	-0.9829566
3.396	0.078968	8.487	29.8958	8.487	18.54979						4.032	-0.04117633	4.032	-0.05664735	1.613	-0.9826855
3.401	0.07941838	8.499	29.99047	8.499	18.59636						4.038	-0.04340805	4.038	-0.05698975	1.615	-0.9826652
3.405	0.07986796	8.511	30.08865	8.511	18.64831						4.044	-0.04369305	4.044	-0.05846461	1.617	-0.9827811
3.41	0.08027415	8.523	30.20104	8.523	18.69443						4.05	-0.04371804	4.05	-0.05960474	1.62	-0.9829919
3.415	0.08057188	8.535	30.31292	8.535	18.74185						4.055	-0.04467276	4.055	-0.06110828	1.622	-0.9832489
3.42	0.08070436	8.547	30.41283	8.547	18.79623						4.061	-0.04538452	4.061	-0.06352959	1.624	-0.9835032
3.425	0.08152325	8.559	30.50266	8.559	18.83555						4.067	-0.04543179	4.067	-0.06690434	1.626	-0.9837602
3.43	0.08300509	8.571	30.58919	8.571	18.88128						4.073	-0.04524703	4.073	-0.07038999	1.629	-0.9853696
3.435	0.08488647	8.584	30.68346	8.584	18.92939						4.078	-0.04582242	4.078	-0.07299635	1.631	-0.9869842
3.439	0.08676148	8.596	30.80646	8.596	18.97204						4.084	-0.04788229	4.084	-0.07464153	1.633	-0.9882
3.444	0.08812188	8.608	30.90736	8.608	19.01947						4.09	-0.04947852	4.09	-0.07645372	1.636	-0.9890691
3.449	0.08911923	8.62	31.01374	8.62	19.06517						4.096	-0.04842938	4.096	-0.07801019	1.638	-0.9899393
3.454	0.08980215	8.632	31.12796	8.632	19.10846						4.101	-0.04630886	4.101	-0.08052559	1.64	-0.9908037
3.459	0.09026055	8.644	31.2269	8.644	19.15342						4.107	-0.04541669	4.107	-0.08250865	1.643	-0.9916024
3.464	0.09065218	8.656	31.3424	8.656	19.19708						4.113	-0.0461165	4.113	-0.08202346	1.645	-0.9928516
3.468	0.09102777	8.668	31.45863	8.668	19.23912						4.119	-0.04751068	4.119	-0.07964862	1.647	-0.9944212
3.473	0.0914048	8.68	31.55503	8.68	19.27873						4.124	-0.04862693	4.124	-0.0774353	1.649	-0.9960639
3.478	0.09227388	8.693	31.67143	8.693	19.32358						4.13	-0.04939475	4.13	-0.07494787	1.652	-0.9977156
3.483	0.09333315	8.705	31.77426	8.705	19.36566						4.136	-0.05071736	4.136	-0.07183018	1.654	-0.9995719
3.488	0.09447853	8.717	31.86303	8.717	19.40501						4.142	-0.05279082	4.142	-0.07039031	1.656	-1.001936
3.493	0.09483523	8.729	31.94818	8.729	19.44477						4.147	-0.05372793	4.147	-0.06969474	1.659	-1.004263
3.498	0.09519364	8.741	32.04208	8.741	19.47733						4.153	-0.05393948	4.153	-0.0695535	1.661	-1.006514
3.502	0.09555387	8.753	32.14198	8.753	19.51674						4.159	-0.05443034	4.159	-0.06995254	1.663	-1.008767
3.507	0.09591659	8.765	32.24643	8.765	19.567						4.165	-0.05589452	4.165	-0.0706107	1.666	-1.011033
3.512	0.0948766	8.777	32.34225	8.777	19.60442						4.17	-0.05827929	4.17	-0.07107149	1.668	-1.013461
3.517	0.09389991	8.789	32.43955	8.789	19.64278						4.176	-0.06080963	4.176	-0.07144794	1.67	-1.016232
3.522	0.09338816	8.802	32.54484	8.802	19.68019						4.182	-0.060945	4.182	-0.07561957	1.672	-1.019451
3.527	0.09435169	8.814	32.66551	8.814	19.71469						4.188	-0.05993664	4.188	-0.07991378	1.675	-1.022856
3.531	0.09531855	8.826	32.75706	8.826	19.75936						4.193	-0.0595764	4.193	-0.08377028	1.677	-1.026235
3.536	0.09632644	8.838	32.85414	8.838	19.79268						4.199	-0.05965642	4.199	-0.08722537	1.679	-1.029519
3.541	0.09740105	8.85	32.95344	8.85	19.81965						4.205	-0.05910744	4.205	-0.09006604	1.682	-1.032282
3.546	0.09869789	8.862	33.04421	8.862	19.85272						4.211	-0.05751901	4.211	-0.09235366	1.684	-1.034743
3.551	0.09991285	8.874	33.16269	8.874	19.88703						4.216	-0.0560393	4.216	-0.09444287	1.686	-1.037057
3.556	0.1010315	8.886	33.27265	8.886	19.9236						4.222	-0.05674698	4.222	-0.09578541	1.689	-1.039327
3.561	0.1020172	8.898	33.37138	8.898	19.96171						4.228	-0.05739112	4.228	-0.09399942	1.691	-1.041598
3.565	0.1030065	8.911	33.48302	8.911	19.99557						4.234	-0.0550308	4.234	-0.08998747	1.693	-1.043834
3.57	0.1043668	8.923	33.57766	8.923	20.03032						4.239	-0.05142472	4.239	-0.08741719	1.695	-1.045889
3.575	0.1060977	8.935	33.67079	8.935	20.06519						4.245	-0.04782106	4.245	-0.08577301	1.698	-1.04646
3.58	0.1081259	8.947	33.7814	8.947	20.09924						4.251	-0.04545242	4.251	-0.08420968	1.7	-1.046707
3.585	0.1098143	8.959	33.87176	8.959	20.13047						4.257	-0.04489772	4.257	-0.08248829	1.702	-1.046881
3.59	0.1113656	8.971	33.97117	8.971	20.16553						4.262	-0.04543852	4.262	-0.08090468	1.705	-1.047089
3.594	0.1128431	8.983	34.07788	8.983	20.20345						4.268	-0.04461947	4.268	-0.07992985	1.707	-1.047427
3.599	0.1143184	8.995	34.16685	8.995	20.23611						4.274	-0.04329412	4.274	-0.0789595	1.709	-1.048078
3.604	0.1145671	9.008	34.25259	9.008	20.26856						4.28	-0.04111644	4.28	-0.07723874	1.712	-1.048806
3.609	0.1140987	9.02	34.34301	9.02	20.29916						4.285	-0.03744572	4.285	-0.07514203	1.714	-1.049538
3.614	0.113251	9.032	34.44189	9.032	20.32777						4.291	-0.0343554	4.291	-0.07414138	1.716	-1.050272
3.619	0.112552	9.044	34.54929	9.044	20.37115						4.297	-0.03306093	4.297	-0.07466111	1.718	-1.051273
3.624	0.111858	9.056	34.65247	9.056	20.4055						4.303	-0.03321391	4.303	-0.07551059	1.721	-1.052771
3.628	0.1111648	9.068	34.75297	9.068	20.43686						4.308	-0.03396912	4.308	-0.07498284	1.723	-1.054675
3.633	0.1104775	9.08	34.85213	9.08	20.4715						4.314	-0.0361255	4.314	-0.07393199	1.725	-1.055986
3.638	0.1100216	9.092	34.97434	9.092	20.50663						4.32	-0.03785775	4.32	-0.07304659	1.728	-1.057294
3.643	0.1095301	9.104	35.07712	9.104	20.54528						4.326	-0.03747819	4.326	-0.07284363	1.73	-1.058591
3.648	0.108931	9.117	35.16542	9.117	20.58391						4.331	-0.03796196	4.331	-0.07268792	1.732	-1.059878
3.653	0.1081585	9.129	35.25887	9.129	20.61231						4.337	-0.03981959	4.337	-0.07262681	1.735	-1.061091
3.657	0.1073871	9.141	35.34245	9.141	20.64226						4.343	-0.04300727	4.343	-0.07294694	1.737	-1.062165
3.662	0.1066686	9.153	35.4346	9.153	20.67292						4.349	-0.04734288	4.349	-0.07376454	1.739	-1.063126
3.667	0.1060413	9.165	35.53645	9.165	20.70375						4.354	-0.05186273	4.354	-0.07476597	1.741	-1.064089
3.672	0.1058269	9.177	35.62302	9.177	20.73243						4.36	-0.05495372	4.36	-0.07609774	1.744	-1.065046
3.677	0.1064721	9.189	35.718	9.189	20.7593						4.366	-0.05699513	4.366	-0.07705203	1.746	-1.065949
3.682	0.1076857	9.201	35.81258	9.201	20.78446						4.372	-0.05856023	4.372	-0.0777406	1.748	-1.067185
3.687	0.1091404	9.213	35.89885	9.213	20.80712						4.377	-0.05945712	4.377	-0.0785057	1.751	-1.068749
3.691	0.1105998	9.226	35.99047	9.226	20.83492						4.383	-0.05918005	4.383	-0.07916126	1.753	-1.070363
3.696	0.1120015	9.238	36.08147	9.238	20.86124						4.389	-0.05793755	4.389	-0.07884818	1.755	-1.071971
3.701	0.1133628	9.25	36.17065	9.25	20.88694						4.395	-0.05811363	4.395	-0.07643454	1.758	-1.073511
3.706	0.1147579	9.262	36.25611	9.262	20.92165						4.4	-0.05835659	4.4	-0.07502472	1.76	-1.074865
3.711	0.1164289	9.274	36.33748	9.274	20.95167						4.406	-0.05836845	4.406	-0.07459209	1.762	-1.076345
3.716	0.1181643	9.286	36.41224	9.286	20.98056						4.412	-0.05754837	4.412	-0.07434274	1.764	-1.077885
3.72	0.1199029	9.298	36.47941	9.298	21.00996						4.418	-0.05560233	4.418	-0.07411996	1.767	-1.079425
3.725	0.1216314	9.31	36.5787	9.31	21.03907						4.423	-0.05304721	4.423	-0.07342846	1.769	-1.080971
3.73	0.1236526	9.323	36.66605	9.323	21.07234						4.429	-0.05108838	4.429	-0.07175991	1.771	-1.08253
3.735	0.1258258	9.335	36.75188	9.335	21.10547						4.435	-0.05070066	4.435	-0.06997707	1.774	-1.084019
3.74	0.1280732	9.347	36.8501	9.347	21.1326						4.441	-0.04998944	4.441	-0.0717639	1.776	-1.085171
3.745	0.1304776	9.359	36.93971	9.359	21.16129						4.446	-0.04885766	4.446	-0.07357066	1.778	-1.086279
3.75	0.1328157	9.371	37.03558	9.371	21.19169						4.452	-0.04768529	4.452	-0.07559443	1.781	-1.087386
3.754	0.1350347	9.383	37.13176	9.383	21.22199						4.458	-0.04545933	4.458	-0.07829238	1.783	-1.0884
3.759	0.1368793	9.395	37.20316	9.395	21.24605						4.464	-0.04269235	4.464	-0.08035556	1.785	-1.089158
3.764	0.1379027	9.407	37.28754	9.407	21.26862						4.47	-0.04066825	4.47	-0.0802863	1.787	-1.089418
3.769	0.1392707	9.419	37.36885	9.419	21.28906						4.475	-0.03899688	4.475	-0.07948885	1.79	-1.088819
3.774	0.1420046	9.432	37.44323	9.432	21.30769						4.481	-0.03865024	4.481	-0.07923134	1.792	-1.08822
3.779	0.1457368	9.444	37.52115	9.444	21.33021						4.487	-0.03984394	4.487	-0.0791806	1.794	-1.087639
3.783	0.1495914	9.456	37.60171	9.456	21.35036						4.493	-0.04007601	4.493	-0.08041775	1.797	-1.087329
3.788	0.1534281	9.468	37.67939	9.468	21.37087						4.498	-0.03927947	4.498	-0.08195894	1.799	-1.087278
3.793	0.1569967	9.48	37.75003	9.48	21.39368						4.504	-0.03905484	4.504	-0.0816502	1.801	-1.087244
3.798	0.1604989	9.492	37.82421	9.492	21.41368						4.51	-0.04074156	4.51	-0.07851006	1.804	-1.087219
3.803	0.1642043	9.504	37.89434	9.504	21.4381						4.516	-0.04343614	4.516	-0.07480255	1.806	-1.087194
3.808	0.1683202	9.516	37.96111	9.516	21.46638						4.521	-0.04591541	4.521	-0.07137042	1.808	-1.087091
3.813	0.1726031	9.528	38.03461	9.528	21.48954						4.527	-0.04841565	4.527	-0.07066014	1.811	-1.086862
3.817	0.1768906	9.541	38.09651	9.541	21.51239						4.533	-0.04927721	4.533	-0.0722199	1.813	-1.086608
3.822	0.1811052	9.553	38.16225	9.553	21.53446						4.539	-0.04867015	4.539	-0.07248225	1.815	-1.086396
3.827	0.1850861	9.565	38.2408	9.565	21.5554						4.544	-0.04607276	4.544	-0.07077721	1.817	-1.086185
3.832	0.188939	9.577	38.29974	9.577	21.57458						4.55	-0.04176573	4.55	-0.06842654	1.82	-1.085973
3.837	0.1925001	9.589	38.36551	9.589	21.59454						4.556	-0.03846766	4.556	-0.06607159	1.822	-1.086569
3.842	0.1957774	9.601	38.43372	9.601	21.6159						4.562	-0.03828433	4.562	-0.06349986	1.824	-1.087492
3.846	0.1990399	9.613	38.49771	9.613	21.63994						4.567	-0.03799742	4.567	-0.06331898	1.827	-1.088624
3.851	0.2019695	9.625	38.57756	9.625	21.66656						4.573	-0.03632791	4.573	-0.0636103	1.829	-1.089845
3.856	0.2037447	9.638	38.64993	9.638	21.6917						4.579	-0.0346342	4.579	-0.06325522	1.831	-1.091068
3.861	0.2038744	9.65	38.71477	9.65	21.71666						4.585	-0.03367295	4.585	-0.06282619	1.834	-1.092283
3.866	0.2060114	9.662	38.78408	9.662	21.7491						4.59	-0.03311835	4.59	-0.06293218	1.836	-1.09339
3.871	0.2092204	9.674	38.85075	9.674	21.77345						4.596	-0.03200546	4.596	-0.06255781	1.838	-1.094451
3.876	0.2130429	9.686	38.91377	9.686	21.79596						4.602	-0.03139577	4.602	-0.06244791	1.84	-1.095508
3.88	0.2168545	9.698	38.97271	9.698	21.81881						4.608	-0.03196319	4.608	-0.06656665	1.843	-1.096568
3.885	0.2204443	9.71	39.02925	9.71	21.84145						4.613	-0.03437742	4.613	-0.07057303	1.845	-1.097581
3.89	0.223713	9.722	39.08138	9.722	21.86897						4.619	-0.03830199	4.619	-0.07359947	1.847	-1.098441
3.895	0.2271569	9.734	39.13558	9.734	21.89581						4.625	-0.04201738	4.625	-0.07542987	1.85	-1.098991
3.9	0.2329227	9.747	39.19764	9.747	21.9172						4.631	-0.04429625	4.631	-0.07577793	1.852	-1.099744
3.905	0.2386681	9.759	39.24858	9.759	21.94006						4.636	-0.04615172	4.636	-0.07423384	1.854	-1.100525
3.909	0.2444159	9.771	39.3055	9.771	21.96245						4.642	-0.04841655	4.642	-0.07376372	1.857	-1.101313
3.914	0.2502032	9.783	39.36644	9.783	21.98427						4.648	-0.050436	4.648	-0.07531663	1.859	-1.102215
3.919	0.2564511	9.795	39.41713	9.795	22.00523						4.654	-0.05143918	4.654	-0.07839855	1.861	-1.103295
3.924	0.2633221	9.807	39.47875	9.807	22.02552						4.659	-0.05188228	4.659	-0.08099638	1.863	-1.104411
3.929	0.2725484	9.819	39.54053	9.819	22.04528						4.665	-0.05230566	4.665	-0.08230545	1.866	-1.105049
3.934	0.2861388	9.831	39.59575	9.831	22.06452						4.671	-0.05284171	4.671	-0.08231066	1.868	-1.105691
3.939	0.2996797	9.843	39.66343	9.843	22.0858						4.677	-0.05314624	4.677	-0.08103291	1.87	-1.106331
3.943	0.3131389	9.856	39.72232	9.856	22.10542						4.682	-0.0531629	4.682	-0.07926219	1.873	-1.106881
3.948	0.325741	9.868	39.77467	9.868	22.12536						4.688	-0.05037358	4.688	-0.07882425	1.875	-1.107384
3.953	0.3355741	9.88	39.82384	9.88	22.14947						4.694	-0.04794504	4.694	-0.08059898	1.877	-1.107967
3.958	0.3483241	9.892	39.87637	9.892	22.16904						4.7	-0.04638138	4.7	-0.08307862	1.88	-1.108692
3.963	0.3665509	9.904	39.92957	9.904	22.19201						4.705	-0.04493154	4.705	-0.08487599	1.882	-1.109418
3.968	0.3899546	9.916	39.98203	9.916	22.21831						4.711	-0.04293847	4.711	-0.08577168	1.884	-1.110113
3.972	0.4132631	9.928	40.02866	9.928	22.24123						4.717	-0.04074794	4.717	-0.08620812	1.886	-1.110744
3.977	0.4356038	9.94	40.07532	9.94	22.2684						4.723	-0.03985799	4.723	-0.08456078	1.889	-1.110938
3.982	0.4570489	9.953	40.12924	9.953	22.29518						4.728	-0.04037686	4.728	-0.08136547	1.891	-1.110596
3.987	0.4778654	9.965	40.19298	9.965	22.31972						4.734	-0.04123587	4.734	-0.07758489	1.893	-1.11006
3.992	0.5085886	9.977	40.23904	9.977	22.34713						4.74	-0.04225391	4.74	-0.07453319	1.896	-1.109511
3.997	0.5438235	9.989	40.29294	9.989	22.36973						4.746	-0.04416446	4.746	-0.07314622	1.898	-1.109726
4.002	0.5813634	10.001	40.34963	10.001	22.39003						4.751	-0.04694049	4.751	-0.07375272	1.9	-1.110424
4.006	0.6189412	10.013	40.40414	10.013	22.41035						4.757	-0.04922635	4.757	-0.07588896	1.903	-1.111334
4.011	0.6523256	10.025	40.46968	10.025	22.42859						4.763	-0.04920921	4.763	-0.07813276	1.905	-1.112295
4.016	0.6838441	10.037	40.52487	10.037	22.44516						4.769	-0.0490853	4.769	-0.07797786	1.907	-1.113256
4.021	0.7184454	10.049	40.57287	10.049	22.46099						4.774	-0.04985086	4.774	-0.07762168	1.909	-1.114203
4.026	0.7683295	10.062	40.6234	10.062	22.47877						4.78	-0.05102411	4.78	-0.07810025	1.912	-1.1148
4.031	0.8210713	10.074	40.66625	10.074	22.49538						4.786	-0.05226807	4.786	-0.07907771	1.914	-1.115475
4.035	0.8736655	10.086	40.7089	10.086	22.51352						4.792	-0.05318318	4.792	-0.07957245	1.916	-1.116405
4.04	0.9253988	10.098	40.75622	10.098	22.53523						4.797	-0.05327972	4.797	-0.07913697	1.919	-1.117448
4.045	0.9679312	10.11	40.80466	10.11	22.55362						4.803	-0.0521847	4.803	-0.07960413	1.921	-1.11849
4.05	1.012913	10.122	40.85933	10.122	22.57613						4.809	-0.0513931	4.809	-0.08067032	1.923	-1.119543
4.055	1.063111	10.134	40.91742	10.134	22.60011						4.815	-0.04968015	4.815	-0.08127929	1.926	-1.120672
4.06	1.132209	10.146	40.97322	10.146	22.61968						4.82	-0.04828231	4.82	-0.08021309	1.928	-1.121537
4.065	1.201718	10.158	41.02119	10.158	22.64795						4.826	-0.04839044	4.826	-0.0775236	1.93	-1.122301
4.069	1.271016	10.171	41.07283	10.171	22.67538						4.832	-0.04946643	4.832	-0.07478138	1.932	-1.123039
4.074	1.339655	10.183	41.12865	10.183	22.70168						4.838	-0.04989832	4.838	-0.07374445	1.935	-1.123835
4.079	1.39456	10.195	41.17743	10.195	22.73662						4.843	-0.04971095	4.843	-0.07362788	1.937	-1.124767
4.084	1.460483	10.207	41.22939	10.207	22.76505						4.849	-0.04913858	4.849	-0.07232149	1.939	-1.125893
4.089	1.53759	10.219	41.28208	10.219	22.79108						4.855	-0.04804619	4.855	-0.07168625	1.942	-1.127172
4.094	1.625174	10.231	41.33438	10.231	22.81658						4.861	-0.04730469	4.861	-0.07398646	1.944	-1.128461
4.098	1.712934	10.243	41.39183	10.243	22.83709						4.866	-0.04728905	4.866	-0.07781052	1.946	-1.129735
4.103	1.797365	10.255	41.43708	10.255	22.85973						4.872	-0.04724447	4.872	-0.08124042	1.949	-1.130871
4.108	1.876411	10.267	41.47902	10.267	22.88137						4.878	-0.04617717	4.878	-0.08348336	1.951	-1.131868
4.113	1.939914	10.28	41.52896	10.28	22.89767						4.884	-0.04514377	4.884	-0.08492181	1.953	-1.132847
4.118	2.036542	10.292	41.56734	10.292	22.91531						4.889	-0.0460243	4.889	-0.0857697	1.955	-1.133899
4.123	2.147667	10.304	41.60885	10.304	22.9354						4.895	-0.04648757	4.895	-0.08592863	1.958	-1.134951
4.128	2.260632	10.316	41.65341	10.316	22.9561						4.901	-0.04693517	4.901	-0.08616104	1.96	-1.136125
4.132	2.373641	10.328	41.69719	10.328	22.97186						4.907	-0.0475803	4.907	-0.08599064	1.962	-1.13761
4.137	2.473303	10.34	41.74524	10.34	22.99106						4.912	-0.04851322	4.912	-0.08518668	1.965	-1.138824
4.142	2.564898	10.352	41.79193	10.352	23.01064						4.918	-0.04971616	4.918	-0.0843202	1.967	-1.139434
4.147	2.659981	10.364	41.83397	10.364	23.0291						4.924	-0.05103476	4.924	-0.08431877	1.969	-1.139666
4.152	2.797348	10.377	41.87701	10.377	23.05201						4.93	-0.0526455	4.93	-0.08311962	1.972	-1.139898
4.157	2.9422	10.389	41.92437	10.389	23.07488						4.935	-0.0537129	4.935	-0.08135397	1.974	-1.139868
4.161	3.086957	10.401	41.97406	10.401	23.10003						4.941	-0.05507571	4.941	-0.0791826	1.976	-1.13974
4.166	3.228967	10.413	42.02135	10.413	23.13387						4.947	-0.05629423	4.947	-0.07681275	1.978	-1.139822
4.171	3.348332	10.425	42.06531	10.425	23.15918						4.953	-0.05632112	4.953	-0.07444052	1.981	-1.140067
4.176	3.47023	10.437	42.1057	10.437	23.18294						4.958	-0.05437493	4.958	-0.07222828	1.983	-1.140376
4.181	3.609125	10.449	42.14518	10.449	23.2067						4.964	-0.05139648	4.964	-0.07034555	1.985	-1.14083
4.186	3.781834	10.461	42.20517	10.461	23.23035						4.97	-0.04837009	4.97	-0.06991569	1.988	-1.1418
4.191	3.954104	10.473	42.25397	10.473	23.25528						4.976	-0.04536744	4.976	-0.0720332	1.99	-1.142771
4.195	4.120685	10.486	42.29998	10.486	23.27776						4.982	-0.04223274	4.982	-0.07487231	1.992	-1.143677
4.2	4.272633	10.498	42.34828	10.498	23.29515						4.987	-0.04058164	4.987	-0.07683951	1.995	-1.144562
4.205	4.39748	10.51	42.3979	10.51	23.3139						4.993	-0.04064394	4.993	-0.0772605	1.997	-1.145523
4.21	4.553899	10.522	42.45517	10.522	23.33591						4.999	-0.04096506	4.999	-0.07637301	1.999	-1.146621
4.215	4.740127	10.534	42.51072	10.534	23.35876						5.005	-0.04226617	5.005	-0.07448975	2.001	-1.147833
4.22	4.934188	10.546	42.54984	10.546	23.37885						5.01	-0.0438864	5.01	-0.0742635	2.004	-1.148933
4.224	5.128531	10.558	42.59497	10.558	23.39994						5.016	-0.0445744	5.016	-0.07566171	2.006	-1.149816
4.229	5.303767	10.57	42.6409	10.57	23.41932						5.022	-0.04515587	5.022	-0.07667094	2.008	-1.150674
4.234	5.453671	10.582	42.68685	10.582	23.43885						5.028	-0.04656183	5.028	-0.07732007	2.011	-1.151414
4.239	5.586023	10.595	42.73227	10.595	23.46617						5.033	-0.04892702	5.033	-0.07823876	2.013	-1.152036
4.244	5.781548	10.607	42.77498	10.607	23.4884						5.039	-0.05141803	5.039	-0.07925402	2.015	-1.15268
4.249	6.003672	10.619	42.81798	10.619	23.51257						5.045	-0.05332723	5.045	-0.07842901	2.018	-1.153553
4.254	6.229133	10.631	42.8623	10.631	23.54127						5.051	-0.05372579	5.051	-0.07593206	2.02	-1.154513
4.258	6.454841	10.643	42.91113	10.643	23.56583						5.056	-0.05054452	5.056	-0.07360188	2.022	-1.155473
4.263	6.644495	10.655	42.958	10.655	23.59498						5.062	-0.04745358	5.062	-0.0732341	2.025	-1.15652
4.268	6.817406	10.667	43.00552	10.667	23.62585						5.068	-0.04517979	5.068	-0.07435434	2.027	-1.157537
4.273	7.005212	10.679	43.06103	10.679	23.65064						5.074	-0.04304637	5.074	-0.07494313	2.029	-1.15834
4.278	7.27498	10.692	43.10728	10.692	23.68107						5.079	-0.040863	5.079	-0.07330033	2.031	-1.158857
4.283	7.554825	10.704	43.15231	10.704	23.70752						5.085	-0.03986542	5.085	-0.0718336	2.034	-1.159375
4.287	7.831001	10.716	43.19723	10.716	23.7278						5.091	-0.03901351	5.091	-0.07311569	2.036	-1.160115
4.292	8.08601	10.728	43.23422	10.728	23.74542						5.097	-0.03815168	5.097	-0.07415228	2.038	-1.161408
4.297	8.30405	10.74	43.28604	10.74	23.76552						5.102	-0.03857017	5.102	-0.07360615	2.041	-1.162991
4.302	8.542693	10.752	43.33947	10.752	23.78791						5.108	-0.04000488	5.108	-0.07202834	2.043	-1.164724
4.307	8.824844	10.764	43.38535	10.764	23.81277						5.114	-0.04204739	5.114	-0.07073465	2.045	-1.166517
4.312	9.170352	10.776	43.44002	10.776	23.83688						5.12	-0.04509964	5.12	-0.07071234	2.048	-1.168132
4.317	9.505213	10.788	43.4922	10.788	23.86311						5.125	-0.04825519	5.125	-0.07191481	2.05	-1.168856
4.321	9.822426	10.801	43.54412	10.801	23.89085						5.131	-0.04806336	5.131	-0.07203835	2.052	-1.168903
4.326	10.10816	10.813	43.60024	10.813	23.9191						5.137	-0.04789533	5.137	-0.07237329	2.054	-1.168468
4.331	10.3543	10.825	43.64045	10.825	23.93722						5.143	-0.0489403	5.143	-0.07372119	2.057	-1.167923
4.336	10.65606	10.837	43.68047	10.837	23.96032						5.148	-0.05053588	5.148	-0.07500625	2.059	-1.167377
4.341	11.04121	10.849	43.72245	10.849	23.98851						5.154	-0.05162464	5.154	-0.07514602	2.061	-1.167189
4.346	11.45461	10.861	43.76537	10.861	24.01251						5.16	-0.05227752	5.16	-0.075132	2.064	-1.167695
4.35	11.87019	10.873	43.80885	10.873	24.03821						5.166	-0.05387755	5.166	-0.07850225	2.066	-1.168086
4.355	12.27221	10.885	43.85271	10.885	24.06534						5.171	-0.05435672	5.171	-0.0822047	2.068	-1.168324
4.36	12.61372	10.897	43.89676	10.897	24.094						5.177	-0.05407711	5.177	-0.08524245	2.071	-1.168563
4.365	12.94599	10.91	43.9365	10.91	24.1307						5.183	-0.0534845	5.183	-0.08767561	2.073	-1.168798
4.37	13.35777	10.922	43.98071	10.922	24.15851						5.189	-0.0533637	5.189	-0.08856703	2.075	-1.168999
4.375	13.87387	10.934	44.02615	10.934	24.18117						5.194	-0.05445374	5.194	-0.08769991	2.077	-1.169259
4.38	14.3907	10.946	44.06454	10.946	24.20701						5.2	-0.05676233	5.2	-0.0876007	2.08	-1.169663
4.384	14.90968	10.958	44.1101	10.958	24.23281						5.206	-0.0573349	5.206	-0.08918508	2.082	-1.170109
4.389	15.38637	10.97	44.15411	10.97	24.2587						5.212	-0.05658695	5.212	-0.09127624	2.084	-1.170555
4.394	15.76913	10.982	44.19483	10.982	24.28398						5.217	-0.05643934	5.217	-0.09408598	2.087	-1.171018
4.399	16.25541	10.994	44.24207	10.994	24.30062						5.223	-0.0569093	5.223	-0.09664926	2.089	-1.171526
4.404	16.8415	11.007	44.28332	11.007	24.31449						5.229	-0.05740278	5.229	-0.09775667	2.091	-1.171971
4.409	17.49833	11.019	44.32533	11.019	24.33031						5.235	-0.05737067	5.235	-0.09697466	2.094	-1.172362
4.413	18.15491	11.031	44.37379	11.031	24.35229						5.24	-0.05695748	5.24	-0.09559515	2.096	-1.17275
4.418	18.76151	11.043	44.4165	11.043	24.37254						5.246	-0.05740494	5.246	-0.09510868	2.098	-1.173158
4.423	19.30502	11.055	44.46268	11.055	24.39584						5.252	-0.05740942	5.252	-0.09490336	2.1	-1.173716
4.428	19.80734	11.067	44.51072	11.067	24.42148						5.258	-0.05645601	5.258	-0.09580355	2.103	-1.174194
4.433	20.55358	11.079	44.55657	11.079	24.4479						5.263	-0.05565179	5.263	-0.09706393	2.105	-1.174132
4.438	21.38405	11.091	44.60215	11.091	24.48059						5.269	-0.05593202	5.269	-0.09787007	2.107	-1.173939
4.443	22.24707	11.103	44.64742	11.103	24.50749						5.275	-0.05703744	5.275	-0.09815686	2.11	-1.173744
4.447	23.10669	11.116	44.6922	11.116	24.52815						5.281	-0.05699228	5.281	-0.09898008	2.112	-1.173791
4.452	23.84587	11.128	44.73549	11.128	24.55483						5.286	-0.0558117	5.286	-0.09785439	2.114	-1.174604
4.457	24.53116	11.14	44.78322	11.14	24.57689						5.292	-0.05669598	5.292	-0.09383055	2.117	-1.176645
4.462	25.27315	11.152	44.83213	11.152	24.60266						5.298	-0.05796338	5.298	-0.09079919	2.119	-1.179247
4.467	26.30231	11.164	44.88084	11.164	24.63611						5.304	-0.05842941	5.304	-0.09050599	2.121	-1.181865
4.472	27.34333	11.176	44.93362	11.176	24.6631						5.309	-0.05811169	5.309	-0.09136739	2.123	-1.184476
4.476	28.38962	11.188	44.98046	11.188	24.69138						5.315	-0.05802657	5.315	-0.09059585	2.126	-1.186851
4.481	29.40641	11.2	45.02539	11.2	24.71911						5.321	-0.05929147	5.321	-0.08856957	2.128	-1.18862
4.486	30.20848	11.212	45.07559	11.212	24.74214						5.327	-0.0614022	5.327	-0.08866835	2.13	-1.18964
4.491	30.98675	11.225	45.11517	11.225	24.76747						5.332	-0.06188299	5.332	-0.08889557	2.133	-1.190616
4.496	31.94253	11.237	45.1581	11.237	24.78979						5.338	-0.06129375	5.338	-0.08780827	2.135	-1.191586
4.501	33.18145	11.249	45.20827	11.249	24.80763						5.344	-0.06095793	5.344	-0.08508734	2.137	-1.192665
4.506	34.45035	11.261	45.24902	11.261	24.82956						5.35	-0.06149545	5.35	-0.08263569	2.14	-1.194107
4.51	35.66621	11.273	45.29271	11.273	24.85081						5.355	-0.06209416	5.355	-0.08335296	2.142	-1.195741
4.515	36.76277	11.285	45.33511	11.285	24.87151						5.361	-0.06038969	5.361	-0.08735402	2.144	-1.197405
4.52	37.64278	11.297	45.37164	11.297	24.89168						5.367	-0.05847022	5.367	-0.08914316	2.146	-1.199074
4.525	38.62748	11.309	45.42259	11.309	24.91901						5.373	-0.0582292	5.373	-0.08875206	2.149	-1.200747
4.53	39.86003	11.322	45.46788	11.322	24.94672						5.378	-0.05840949	5.378	-0.09019889	2.151	-1.202666
4.535	41.27987	11.334	45.51097	11.334	24.97583						5.384	-0.05823352	5.384	-0.09365824	2.153	-1.205225
4.539	42.70324	11.346	45.56471	11.346	25.01073						5.39	-0.05769844	5.39	-0.09647761	2.156	-1.207854
4.544	43.96854	11.358	45.61706	11.358	25.04564						5.396	-0.05748745	5.396	-0.09552812	2.158	-1.210444
4.549	45.105	11.37	45.67084	11.37	25.08198						5.401	-0.05819298	5.401	-0.09358621	2.16	-1.213028
4.554	46.16092	11.382	45.72556	11.382	25.11883						5.407	-0.05669966	5.407	-0.09300268	2.163	-1.2157
4.559	47.49327	11.394	45.77146	11.394	25.14557						5.413	-0.05435118	5.413	-0.09348875	2.165	-1.218662
4.564	49.02074	11.406	45.81465	11.406	25.17504						5.419	-0.05390369	5.419	-0.09364377	2.167	-1.221682
4.569	50.6162	11.418	45.85674	11.418	25.20162						5.424	-0.05523125	5.424	-0.09301187	2.169	-1.224579
4.573	52.20553	11.431	45.89854	11.431	25.22164						5.43	-0.05643266	5.43	-0.09175311	2.172	-1.227464
4.578	53.57748	11.443	45.93839	11.443	25.24544						5.436	-0.05570799	5.436	-0.09026922	2.174	-1.230345
4.583	54.77725	11.455	45.98373	11.455	25.26716						5.442	-0.05437477	5.442	-0.09031868	2.176	-1.233129
4.588	56.05136	11.467	46.03062	11.467	25.28836						5.447	-0.05224997	5.447	-0.09041304	2.179	-1.235553
4.593	57.73848	11.479	46.07342	11.479	25.31131						5.453	-0.05008617	5.453	-0.08992556	2.181	-1.237285
4.598	59.49008	11.491	46.12342	11.491	25.33152						5.459	-0.04810553	5.459	-0.09039751	2.183	-1.238702
4.602	61.19619	11.503	46.17064	11.503	25.35269						5.465	-0.04620644	5.465	-0.09159274	2.186	-1.240117
4.607	62.81561	11.515	46.21253	11.515	25.37594						5.471	-0.04474875	5.471	-0.09243851	2.188	-1.241517
4.612	64.12213	11.527	46.26432	11.527	25.39939						5.476	-0.0453167	5.476	-0.09323229	2.19	-1.242702
4.617	65.44865	11.54	46.30877	11.54	25.42421						5.482	-0.04704625	5.482	-0.09350611	2.192	-1.244006
4.622	66.92592	11.552	46.3545	11.552	25.44992						5.488	-0.04625167	5.488	-0.09280388	2.195	-1.245575
4.627	68.80499	11.564	46.41197	11.564	25.4761						5.494	-0.04421722	5.494	-0.09256487	2.197	-1.247161
4.632	70.69601	11.576	46.45622	11.576	25.49908						5.499	-0.04229088	5.499	-0.09294423	2.199	-1.248747
4.636	72.58108	11.588	46.497	11.588	25.52608						5.505	-0.04081014	5.505	-0.0931071	2.202	-1.250405
4.641	74.43493	11.6	46.53642	11.6	25.55568						5.511	-0.03940657	5.511	-0.09202012	2.204	-1.252501
4.646	75.79831	11.612	46.57822	11.612	25.58159						5.517	-0.03852736	5.517	-0.08979732	2.206	-1.254321
4.651	77.45025	11.624	46.62955	11.624	25.61552						5.522	-0.03848252	5.522	-0.08847111	2.209	-1.255989
4.656	79.35319	11.636	46.6778	11.636	25.6496						5.528	-0.03882458	5.528	-0.0878898	2.211	-1.257647
4.661	81.51108	11.649	46.71988	11.649	25.6821						5.534	-0.03846292	5.534	-0.08861738	2.213	-1.259296
4.665	83.6625	11.661	46.76673	11.661	25.72095						5.54	-0.03717541	5.54	-0.08996703	2.215	-1.260952
4.67	85.67747	11.673	46.82299	11.673	25.75246						5.545	-0.03609177	5.545	-0.09080366	2.218	-1.26241
4.675	87.51205	11.685	46.87821	11.685	25.784						5.551	-0.03699706	5.551	-0.09045415	2.22	-1.263189
4.68	89.02263	11.697	46.92403	11.697	25.82135						5.557	-0.03896119	5.557	-0.09053419	2.222	-1.263878
4.685	91.16287	11.709	46.97065	11.709	25.84676						5.563	-0.03988734	5.563	-0.09129281	2.225	-1.264568
4.69	93.53488	11.721	47.01484	11.721	25.87346						5.568	-0.04131998	5.568	-0.09178828	2.227	-1.265104
4.695	95.99832	11.733	47.05944	11.733	25.89983						5.574	-0.0428469	5.574	-0.09174547	2.229	-1.265271
4.699	98.45309	11.746	47.10985	11.746	25.92227						5.58	-0.04445354	5.58	-0.09099562	2.232	-1.264983
4.704	100.5445	11.758	47.14996	11.758	25.94436						5.586	-0.04604605	5.586	-0.08953135	2.234	-1.264495
4.709	102.4026	11.77	47.19455	11.77	25.96549						5.591	-0.04710816	5.591	-0.08751148	2.236	-1.264008
4.714	104.1309	11.782	47.24602	11.782	25.9856						5.597	-0.0473411	5.597	-0.08484093	2.239	-1.26352
4.719	106.9065	11.794	47.2856	11.794	26.00925						5.603	-0.04905232	5.603	-0.08083825	2.241	-1.263295
4.724	109.8755	11.806	47.33195	11.806	26.03822						5.609	-0.05177774	5.609	-0.07816293	2.243	-1.2634
4.728	112.9258	11.818	47.38175	11.818	26.07022						5.614	-0.05372696	5.614	-0.07729872	2.245	-1.263721
4.733	115.9435	11.83	47.43094	11.83	26.10261						5.62	-0.05401967	5.62	-0.07773557	2.248	-1.264082
4.738	118.3421	11.842	47.49382	11.842	26.139						5.626	-0.053184	5.626	-0.07842191	2.25	-1.264443
4.743	120.6682	11.855	47.55053	11.855	26.17188						5.632	-0.0529412	5.632	-0.07813963	2.252	-1.264928
4.748	123.1632	11.867	47.59993	11.867	26.20134						5.637	-0.05303678	5.637	-0.07422945	2.255	-1.266372
4.753	126.7537	11.879	47.64634	11.879	26.23117						5.643	-0.0531896	5.643	-0.0712712	2.257	-1.268227
4.758	130.3434	11.891	47.69753	11.891	26.25424						5.649	-0.05358103	5.649	-0.07191999	2.259	-1.270189
4.762	133.8197	11.903	47.74973	11.903	26.28128						5.655	-0.05406905	5.655	-0.07448596	2.262	-1.272151
4.767	137.0836	11.915	47.80128	11.915	26.31584						5.66	-0.05483782	5.66	-0.07699826	2.264	-1.274069
4.772	139.7239	11.927	47.84727	11.927	26.3452						5.666	-0.05623331	5.666	-0.07895931	2.266	-1.27579
4.777	142.7513	11.939	47.8932	11.939	26.37743						5.672	-0.05749551	5.672	-0.08118728	2.268	-1.277168
4.782	146.2673	11.951	47.94387	11.951	26.41048						5.678	-0.0544252	5.678	-0.08182769	2.271	-1.278032
4.787	150.5027	11.964	48.00475	11.964	26.44252						5.683	-0.05007027	5.683	-0.08247534	2.273	-1.278791
4.791	154.7383	11.976	48.04884	11.976	26.47737						5.689	-0.04817526	5.689	-0.08266409	2.275	-1.279551
4.796	158.744	11.988	48.09408	11.988	26.50533						5.695	-0.04841278	5.695	-0.08219954	2.278	-1.280451
4.801	162.3998	12	48.1389	12	26.52912						5.701	-0.04886002	5.701	-0.08219689	2.28	-1.281638
4.806	165.3044	12.012	48.17752	12.012	26.55533						5.706	-0.04867747	5.706	-0.08490153	2.282	-1.282896
4.811	169.2536	12.024	48.23193	12.024	26.58569						5.712	-0.04904796	5.712	-0.08753596	2.285	-1.284126
4.816	173.6814	12.036	48.28147	12.036	26.61692						5.718	-0.05054935	5.718	-0.08641616	2.287	-1.285355
4.82	178.3544	12.048	48.32415	12.048	26.64832						5.724	-0.05111426	5.724	-0.08403628	2.289	-1.28661
4.825	183.0224	12.061	48.37424	12.061	26.67944						5.729	-0.04938807	5.729	-0.08199786	2.291	-1.288044
4.83	187.1741	12.073	48.42107	12.073	26.7084						5.735	-0.04651111	5.735	-0.0816797	2.294	-1.289762
4.835	190.9711	12.085	48.46896	12.085	26.73767						5.741	-0.04529922	5.741	-0.08320091	2.296	-1.291763
4.84	194.5359	12.097	48.5247	12.097	26.77109						5.747	-0.04830999	5.747	-0.08459761	2.298	-1.29397
4.845	199.8067	12.109	48.57636	12.109	26.79707						5.752	-0.05182568	5.752	-0.08439696	2.301	-1.296174
4.85	205.1684	12.121	48.63344	12.121	26.82503						5.758	-0.05176332	5.758	-0.08366761	2.303	-1.298187
4.854	210.5347	12.133	48.69377	12.133	26.85515						5.764	-0.0511224	5.764	-0.08296028	2.305	-1.300029
4.859	215.8909	12.145	48.74047	12.145	26.88195						5.77	-0.05100527	5.77	-0.08241349	2.308	-1.301582
4.864	220.0205	12.157	48.77769	12.157	26.91257						5.775	-0.05156731	5.775	-0.08155133	2.31	-1.302899
4.869	224.317	12.17	48.81936	12.17	26.94169						5.781	-0.05225563	5.781	-0.07994384	2.312	-1.304133
4.874	229.1687	12.182	48.87143	12.182	26.96739						5.787	-0.05194101	5.787	-0.07850984	2.314	-1.305349
4.879	235.1684	12.194	48.91684	12.194	27.0043						5.793	-0.05138785	5.793	-0.07952178	2.317	-1.30634
4.883	241.1379	12.206	48.95616	12.206	27.03555						5.798	-0.0523442	5.798	-0.08045102	2.319	-1.307113
4.888	246.8047	12.218	48.99476	12.218	27.06515						5.804	-0.05294738	5.804	-0.07894067	2.321	-1.307029
4.893	252.044	12.23	49.03861	12.23	27.09742						5.81	-0.05264148	5.81	-0.07757089	2.324	-1.306653
4.898	256.0973	12.242	49.10817	12.242	27.1319						5.816	-0.05158167	5.816	-0.07881183	2.326	-1.306275
4.903	261.1762	12.254	49.16325	12.254	27.16942						5.821	-0.05022426	5.821	-0.08208979	2.328	-1.305885
4.908	267.2515	12.266	49.20757	12.266	27.20802						5.827	-0.04890439	5.827	-0.08315475	2.331	-1.305477
4.913	273.6997	12.279	49.25637	12.279	27.24258						5.833	-0.04796784	5.833	-0.08331531	2.333	-1.305258
4.917	280.1665	12.291	49.30322	12.291	27.27782						5.839	-0.04707336	5.839	-0.08245182	2.335	-1.305288
4.922	286.3381	12.303	49.35406	12.303	27.31112						5.844	-0.0455911	5.844	-0.0815002	2.337	-1.305338
4.927	291.7167	12.315	49.40782	12.315	27.341						5.85	-0.04361428	5.85	-0.08115031	2.34	-1.305389
4.932	296.4164	12.327	49.44804	12.327	27.36205						5.856	-0.04189009	5.856	-0.08127431	2.342	-1.305583
4.937	302.4263	12.339	49.49489	12.339	27.38762						5.862	-0.04120003	5.862	-0.08099169	2.344	-1.305842
4.942	309.8308	12.351	49.54421	12.351	27.41343						5.867	-0.03997275	5.867	-0.08035935	2.347	-1.305791
4.946	317.1713	12.363	49.59224	12.363	27.43455						5.873	-0.03777451	5.873	-0.0807403	2.349	-1.30565
4.951	324.5545	12.376	49.64553	12.376	27.46251						5.879	-0.03737427	5.879	-0.0807537	2.351	-1.305508
4.956	331.1858	12.388	49.70274	12.388	27.49236						5.885	-0.03861067	5.885	-0.07900237	2.354	-1.305706
4.961	336.5668	12.4	49.76294	12.4	27.52535						5.89	-0.04063886	5.89	-0.0767252	2.356	-1.3066
4.966	342.1989	12.412	49.82254	12.412	27.57234						5.896	-0.04269235	5.896	-0.07591499	2.358	-1.307697
4.971	349.3875	12.424	49.87233	12.424	27.6061						5.902	-0.04454713	5.902	-0.07686579	2.36	-1.308625
4.976	357.4757	12.436	49.91447	12.436	27.6337						5.908	-0.04639141	5.908	-0.07996654	2.363	-1.309553
4.98	365.5597	12.448	49.95023	12.448	27.65818						5.913	-0.04826104	5.913	-0.08289864	2.365	-1.310482
4.985	372.8588	12.46	50.01206	12.46	27.68501						5.919	-0.04936168	5.919	-0.08446111	2.367	-1.310639
4.99	379.2502	12.472	50.0654	12.472	27.72069						5.925	-0.05008755	5.925	-0.08531912	2.37	-1.310421
4.995	385.0717	12.485	50.11584	12.485	27.75741						5.931	-0.05149115	5.931	-0.08634122	2.372	-1.310257
5	391.9847	12.497	50.17024	12.497	27.78508						5.936	-0.05438839	5.936	-0.08804081	2.374	-1.310164
5.005	400.3317	12.509	50.22879	12.509	27.81599						5.942	-0.05813583	5.942	-0.09050095	2.377	-1.31007
5.009	409.0849	12.521	50.29299	12.521	27.85432						5.948	-0.05941366	5.948	-0.09119711	2.379	-1.309976
5.014	417.797	12.533	50.35661	12.533	27.89627						5.954	-0.05985178	5.954	-0.09202073	2.381	-1.309884
5.019	425.1958	12.545	50.39873	12.545	27.92858						5.959	-0.06046993	5.959	-0.09349893	2.383	-1.310031
5.024	431.6989	12.557	50.44651	12.557	27.95364						5.965	-0.0608664	5.965	-0.09442575	2.386	-1.310269
5.029	438.4954	12.569	50.49342	12.569	27.9765						5.971	-0.06053718	5.971	-0.0941982	2.388	-1.310527
5.034	447.0448	12.581	50.5378	12.581	27.9994						5.977	-0.05961431	5.977	-0.09345168	2.39	-1.310785
5.039	456.3506	12.594	50.58228	12.594	28.03007						5.983	-0.05954301	5.983	-0.09332766	2.393	-1.311291
5.043	465.7125	12.606	50.62812	12.606	28.0561						5.988	-0.0614039	5.988	-0.09398085	2.395	-1.312318
5.048	474.7029	12.618	50.67259	12.618	28.08255						5.994	-0.0625032	5.994	-0.09639112	2.397	-1.313453
5.053	482.1569	12.63	50.71294	12.63	28.11367						6	-0.06241627	6	-0.09877968	2.4	-1.314604
5.058	488.8307	12.642	50.769	12.642	28.14455						6.006	-0.06176059	6.006	-0.09931385	2.402	-1.315756
5.063	497.0489	12.654	50.82372	12.654	28.1787						6.011	-0.0611474	6.011	-0.09768952	2.404	-1.316769
5.068	507.2585	12.666	50.87628	12.666	28.2162						6.017	-0.06043615	6.017	-0.09550032	2.406	-1.317487
5.072	517.5028	12.678	50.93711	12.678	28.25371						6.023	-0.05869734	6.023	-0.09329721	2.409	-1.317875
5.077	527.7504	12.691	50.9903	12.691	28.29458						6.029	-0.05621037	6.029	-0.0910151	2.411	-1.31806
5.082	536.9621	12.703	51.04221	12.703	28.33138						6.034	-0.05461013	6.034	-0.08944146	2.413	-1.318246
5.087	544.3246	12.715	51.09614	12.715	28.35956						6.04	-0.05398399	6.04	-0.08819824	2.416	-1.318431
5.092	552.2028	12.727	51.13245	12.727	28.37941						6.046	-0.0534834	6.046	-0.08696941	2.418	-1.318887
5.097	561.9753	12.739	51.17668	12.739	28.40837						6.052	-0.05223518	6.052	-0.08583255	2.42	-1.319317
5.102	572.8776	12.751	51.22517	12.751	28.44062						6.057	-0.05029663	6.057	-0.08513775	2.423	-1.319123
5.106	583.7451	12.763	51.27295	12.763	28.46757						6.063	-0.04902868	6.063	-0.0828324	2.425	-1.318534
5.111	593.9583	12.775	51.32744	12.775	28.49448						6.069	-0.04884914	6.069	-0.08258824	2.427	-1.31795
5.116	602.7277	12.787	51.38335	12.787	28.52475						6.075	-0.05003937	6.075	-0.08442079	2.429	-1.317317
5.121	610.6682	12.8	51.43898	12.8	28.56106						6.08	-0.05160418	6.08	-0.08623262	2.432	-1.31627
5.126	620.4852	12.812	51.49015	12.812	28.61295						6.086	-0.05321057	6.086	-0.08740943	2.434	-1.315875
5.131	631.4393	12.824	51.54705	12.824	28.64845						6.092	-0.05517313	6.092	-0.08877113	2.436	-1.316031
5.135	642.7163	12.836	51.60344	12.836	28.68223						6.098	-0.0574009	6.098	-0.09046444	2.439	-1.316311
5.14	653.9161	12.848	51.65758	12.848	28.7188						6.103	-0.05928302	6.103	-0.09233387	2.441	-1.316591
5.145	663.3433	12.86	51.71635	12.86	28.75025						6.109	-0.06019204	6.109	-0.09424809	2.443	-1.31745
5.15	671.4041	12.872	51.7713	12.872	28.78345						6.115	-0.06043518	6.115	-0.09592596	2.446	-1.3194
5.155	680.1289	12.884	51.82808	12.884	28.81354						6.121	-0.06151723	6.121	-0.09664684	2.448	-1.321349
5.16	691.1844	12.896	51.89143	12.896	28.83624						6.126	-0.06415005	6.126	-0.09631866	2.45	-1.323286
5.165	702.7988	12.909	51.93676	12.909	28.86287						6.132	-0.06725158	6.132	-0.09555473	2.453	-1.325235
5.169	714.3801	12.921	51.98521	12.921	28.89109						6.138	-0.06811689	6.138	-0.09346071	2.455	-1.327132
5.174	725.1763	12.933	52.03687	12.933	28.92127						6.144	-0.06686848	6.144	-0.09228209	2.457	-1.328958
5.179	733.6321	12.945	52.08018	12.945	28.95701						6.149	-0.06551467	6.149	-0.09378761	2.459	-1.330449
5.184	741.2787	12.957	52.13403	12.957	28.99587						6.155	-0.06439835	6.155	-0.09554454	2.462	-1.33147
5.189	750.1355	12.969	52.18813	12.969	29.03474						6.161	-0.06264182	6.161	-0.09639324	2.464	-1.332428
5.194	761.4979	12.981	52.23594	12.981	29.0716						6.167	-0.05975819	6.167	-0.09607826	2.466	-1.333384
5.198	772.8933	12.993	52.29198	12.993	29.1074						6.172	-0.05687446	6.172	-0.0943883	2.469	-1.334532
5.203	784.1685	13.005	52.34292	13.005	29.13703						6.178	-0.05553485	6.178	-0.09166911	2.471	-1.335868
5.208	794.9464	13.018	52.39127	13.018	29.16489						6.184	-0.05476038	6.184	-0.09051965	2.473	-1.33752
5.213	802.9229	13.03	52.44148	13.03	29.19899						6.19	-0.05252652	6.19	-0.09040559	2.476	-1.339359
5.218	812.009	13.042	52.49831	13.042	29.22763						6.195	-0.0494566	6.195	-0.09008216	2.478	-1.341195
5.223	822.4945	13.054	52.56033	13.054	29.26122						6.201	-0.04711265	6.201	-0.08923326	2.48	-1.342999
5.228	834.84	13.066	52.6257	13.066	29.2995						6.207	-0.04643199	6.207	-0.08841173	2.482	-1.344454
5.232	847.1462	13.078	52.68658	13.078	29.33328						6.213	-0.04621437	6.213	-0.0881973	2.485	-1.345663
5.237	858.6083	13.09	52.74311	13.09	29.37328						6.218	-0.04632167	6.218	-0.08625486	2.487	-1.346581
5.242	868.908	13.102	52.80054	13.102	29.40973						6.224	-0.04609233	6.224	-0.08490305	2.489	-1.347401
5.247	877.1609	13.115	52.86016	13.115	29.4389						6.23	-0.04676568	6.23	-0.08438551	2.492	-1.34832
5.252	887.5853	13.127	52.90049	13.127	29.4771						6.236	-0.0483634	6.236	-0.0851568	2.494	-1.349561
5.257	899.1979	13.139	52.94427	13.139	29.50792						6.241	-0.05037833	6.241	-0.08720566	2.496	-1.351415
5.261	911.7064	13.151	52.98877	13.151	29.53709						6.247	-0.05250928	6.247	-0.08968049	2.499	-1.353689
5.266	924.2694	13.163	53.03126	13.163	29.57023						6.253	-0.05598481	6.253	-0.09082314	2.501	-1.356067
5.271	935.3084	13.175	53.09647	13.175	29.60004						6.259	-0.05972662	6.259	-0.09225944	2.503	-1.358456
5.276	945.1738	13.187	53.15671	13.187	29.63115						6.264	-0.0630954	6.264	-0.09544354	2.505	-1.360865
5.281	953.9211	13.199	53.21381	13.199	29.66316						6.27	-0.0660288	6.27	-0.09869894	2.508	-1.363301
5.286	966.3621	13.211	53.28268	13.211	29.69351						6.276	-0.06778719	6.276	-0.1003182	2.51	-1.365415
5.291	978.8638	13.224	53.34087	13.224	29.7255						6.282	-0.06836655	6.282	-0.1002089	2.512	-1.366226
5.295	991.3601	13.236	53.39798	13.236	29.75965						6.287	-0.06893867	6.287	-0.09997142	2.515	-1.367035
5.3	1003.787	13.248	53.46053	13.248	29.79664						6.293	-0.07046553	6.293	-0.099913	2.517	-1.367843
5.305	1013.077	13.26	53.50837	13.26	29.83256						6.299	-0.07190745	6.299	-0.09809878	2.519	-1.368436
5.31	1022.675	13.272	53.56776	13.272	29.86999						6.305	-0.07133142	6.305	-0.0953502	2.522	-1.368896
5.315	1033.266	13.284	53.63023	13.284	29.90684						6.31	-0.07029148	6.31	-0.09279859	2.524	-1.369353
5.32	1045.649	13.296	53.67687	13.296	29.93841						6.316	-0.06946772	6.316	-0.09071665	2.526	-1.369869
5.324	1058.016	13.308	53.71698	13.308	29.97777						6.322	-0.06869167	6.322	-0.08896112	2.528	-1.370386
5.329	1070.232	13.32	53.765	13.32	30.01434						6.328	-0.06769311	6.328	-0.08751082	2.531	-1.370903
5.334	1082.066	13.333	53.82238	13.333	30.04765						6.333	-0.06709439	6.333	-0.08506443	2.533	-1.372724
5.339	1090.131	13.345	53.88077	13.345	30.08733						6.339	-0.06611023	6.339	-0.08443327	2.535	-1.374678
5.344	1100.457	13.357	53.92648	13.357	30.12261						6.345	-0.06604761	6.345	-0.084328	2.538	-1.376556
5.349	1112.243	13.369	53.96995	13.369	30.15816						6.351	-0.0665671	6.351	-0.08255193	2.54	-1.378436
5.354	1124.822	13.381	54.01699	13.381	30.19615						6.356	-0.0670941	6.356	-0.07955372	2.542	-1.380274
5.358	1137.322	13.393	54.09278	13.393	30.22503						6.362	-0.06720517	6.362	-0.07795022	2.545	-1.38184
5.363	1148.633	13.405	54.15096	13.405	30.25659						6.368	-0.06670298	6.368	-0.07984095	2.547	-1.382936
5.368	1158.76	13.417	54.19942	13.417	30.28771						6.374	-0.06736056	6.374	-0.08318347	2.549	-1.384323
5.373	1167.791	13.43	54.2466	13.43	30.31437						6.379	-0.06811862	6.379	-0.08680139	2.551	-1.385782
5.378	1179.944	13.442	54.29193	13.442	30.34188						6.385	-0.06779745	6.385	-0.08893638	2.554	-1.387252
5.383	1192.693	13.454	54.34561	13.454	30.372						6.391	-0.06684271	6.391	-0.08813902	2.556	-1.38872
5.387	1205.434	13.466	54.40195	13.466	30.40402						6.397	-0.06570815	6.397	-0.08554659	2.558	-1.390108
5.392	1218.19	13.478	54.4407	13.478	30.43574						6.402	-0.06426343	6.402	-0.08389213	2.561	-1.391194
5.397	1227.862	13.49	54.48693	13.49	30.46949						6.408	-0.06194041	6.408	-0.08229311	2.563	-1.391608
5.402	1236.918	13.502	54.53489	13.502	30.5028						6.414	-0.06010326	6.414	-0.08137349	2.565	-1.392021
5.407	1246.783	13.514	54.5813	13.514	30.53393						6.42	-0.05769117	6.42	-0.08343532	2.568	-1.392438
5.412	1259.636	13.526	54.63388	13.526	30.57306						6.425	-0.05499459	6.425	-0.08546889	2.57	-1.392869
5.417	1272.482	13.539	54.68697	13.539	30.60761						6.431	-0.05278319	6.431	-0.08576464	2.572	-1.393281
5.421	1285.014	13.551	54.74134	13.551	30.64035						6.437	-0.05151502	6.437	-0.08455237	2.574	-1.393659
5.426	1296.757	13.563	54.79964	13.563	30.67899						6.443	-0.05077029	6.443	-0.08357073	2.577	-1.394018
5.431	1305.427	13.575	54.84403	13.575	30.71152						6.448	-0.04982851	6.448	-0.08190908	2.579	-1.394325
5.436	1315.222	13.587	54.88135	13.587	30.74359						6.454	-0.04886739	6.454	-0.08312278	2.581	-1.394451
5.441	1326.453	13.599	54.91622	13.599	30.77587						6.46	-0.04818514	6.46	-0.08702226	2.584	-1.394387
5.446	1339.039	13.611	54.97256	13.611	30.80376						6.466	-0.04780698	6.466	-0.09003618	2.586	-1.394637
5.45	1351.656	13.623	55.01944	13.623	30.83821						6.471	-0.04825002	6.471	-0.09090618	2.588	-1.395009
5.455	1363.008	13.635	55.06312	13.635	30.87137						6.477	-0.0498326	6.477	-0.09068779	2.591	-1.395398
5.46	1372.768	13.648	55.1072	13.648	30.89831						6.483	-0.05117207	6.483	-0.08971013	2.593	-1.396378
5.465	1380.742	13.66	55.15932	13.66	30.92694						6.489	-0.05265399	6.489	-0.08911514	2.595	-1.397778
5.47	1391.17	13.672	55.21881	13.672	30.95917						6.495	-0.05457073	6.495	-0.0907568	2.597	-1.398564
5.475	1403.121	13.684	55.27492	13.684	30.99228						6.5	-0.05657553	6.5	-0.09241606	2.6	-1.398397
5.48	1415.459	13.696	55.31028	13.696	31.02213						6.506	-0.05750754	6.506	-0.09263118	2.602	-1.398227
5.484	1427.892	13.708	55.35028	13.708	31.047						6.512	-0.0569657	6.512	-0.09140747	2.604	-1.398017
5.489	1439.175	13.72	55.39106	13.72	31.07003						6.518	-0.05594202	6.518	-0.08997701	2.607	-1.39744
5.494	1448.4	13.732	55.43335	13.732	31.09364						6.523	-0.05560828	6.523	-0.08760901	2.609	-1.397168
5.499	1457.89	13.745	55.48149	13.745	31.12503						6.529	-0.05512223	6.529	-0.08542386	2.611	-1.397313
5.504	1469.186	13.757	55.52691	13.757	31.14972						6.535	-0.05488717	6.535	-0.08484525	2.614	-1.397557
5.509	1481.849	13.769	55.57159	13.769	31.17564						6.541	-0.05436797	6.541	-0.08411115	2.616	-1.398087
5.513	1494.548	13.781	55.61614	13.781	31.2066						6.546	-0.05321822	6.546	-0.08292602	2.618	-1.399131
5.518	1506.938	13.793	55.6684	13.793	31.23325						6.552	-0.05168647	6.552	-0.08202033	2.62	-1.400586
5.523	1517.578	13.805	55.71708	13.805	31.26131						6.558	-0.05074558	6.558	-0.08177026	2.623	-1.402054
5.528	1526.312	13.817	55.76431	13.817	31.2893						6.564	-0.05006929	6.564	-0.07987422	2.625	-1.403527
5.533	1537.326	13.829	55.81736	13.829	31.31239						6.569	-0.0488419	6.569	-0.07814541	2.627	-1.404994
5.538	1549.497	13.841	55.86476	13.841	31.34371						6.575	-0.04864739	6.575	-0.07755475	2.63	-1.406548
5.543	1562.15	13.854	55.90405	13.854	31.37105						6.581	-0.0489367	6.581	-0.07753722	2.632	-1.408143
5.547	1574.782	13.866	55.93422	13.866	31.39144						6.587	-0.04877651	6.587	-0.07765047	2.634	-1.409741
5.552	1585.861	13.878	55.95524	13.878	31.40966						6.592	-0.04774433	6.592	-0.07814589	2.637	-1.411327
5.557	1595.276	13.89	55.99176	13.89	31.43327						6.598	-0.04643552	6.598	-0.07979151	2.639	-1.412907
5.562	1604.239	13.902	56.02964	13.902	31.45913						6.604	-0.04438864	6.604	-0.08043811	2.641	-1.414466
5.567	1615.716	13.914	56.0587	13.914	31.48523						6.61	-0.04389985	6.61	-0.08018395	2.643	-1.414858
5.572	1627.969	13.926	56.0961	13.926	31.50791						6.615	-0.04497325	6.615	-0.08036667	2.646	-1.41537
5.576	1640.318	13.938	56.14471	13.938	31.53271						6.621	-0.04605392	6.621	-0.0809399	2.648	-1.416067
5.581	1652.312	13.95	56.20092	13.95	31.56041						6.627	-0.04579026	6.627	-0.08131685	2.65	-1.416847
5.586	1661.585	13.963	56.25868	13.963	31.59273						6.633	-0.04472724	6.633	-0.08141427	2.653	-1.41773
5.591	1670.743	13.975	56.29963	13.975	31.61642						6.638	-0.04496064	6.638	-0.08207481	2.655	-1.418948
5.596	1680.855	13.987	56.33817	13.987	31.64032						6.644	-0.04579651	6.644	-0.08223695	2.657	-1.420801
5.601	1692.736	13.999	56.37681	13.999	31.66463						6.65	-0.04739984	6.65	-0.08164449	2.66	-1.421806
5.606	1704.575	14.011	56.4163	14.011	31.68331						6.656	-0.0494464	6.656	-0.08066113	2.662	-1.422628
5.61	1716.144	14.023	56.45385	14.023	31.70552						6.661	-0.05108042	6.661	-0.07912157	2.664	-1.423416
5.615	1726.604	14.035	56.49026	14.035	31.72765						6.667	-0.05167301	6.667	-0.07684138	2.667	-1.424061
5.62	1734.279	14.047	56.52586	14.047	31.74831						6.673	-0.05266673	6.673	-0.0758807	2.669	-1.42454
5.625	1743.665	14.059	56.55721	14.059	31.77425						6.679	-0.05344277	6.679	-0.07744481	2.671	-1.425048
5.63	1754.336	14.072	56.59513	14.072	31.79741						6.684	-0.05378178	6.684	-0.07747722	2.673	-1.425856
5.635	1766.021	14.084	56.63648	14.084	31.81902						6.69	-0.05493164	6.69	-0.07620528	2.676	-1.426666
5.639	1777.675	14.096	56.67046	14.096	31.8436						6.696	-0.05634551	6.696	-0.07500883	2.678	-1.42747
5.644	1788.316	14.108	56.71321	14.108	31.86683						6.702	-0.05681899	6.702	-0.07465294	2.68	-1.428131
5.649	1797.508	14.12	56.75371	14.12	31.89004						6.707	-0.05576947	6.707	-0.07430245	2.683	-1.428389
5.654	1805.216	14.132	56.78839	14.132	31.91294						6.713	-0.05407669	6.713	-0.0737432	2.685	-1.428099
5.659	1816.069	14.144	56.81912	14.144	31.92576						6.719	-0.05163185	6.719	-0.07451838	2.687	-1.427502
5.664	1827.181	14.156	56.84686	14.156	31.93454						6.725	-0.04997005	6.725	-0.07641328	2.69	-1.427047
5.669	1838.389	14.169	56.87869	14.169	31.94703						6.73	-0.04984234	6.73	-0.07855303	2.692	-1.427122
5.673	1849.55	14.181	56.92172	14.181	31.97093						6.736	-0.05031384	6.736	-0.08025838	2.694	-1.428113
5.678	1858.141	14.193	56.95482	14.193	31.99294						6.742	-0.04961195	6.742	-0.0814248	2.696	-1.428974
5.683	1866.491	14.205	56.99103	14.205	32.01527						6.748	-0.04746009	6.748	-0.08264781	2.699	-1.429824
5.688	1875.368	14.217	57.03143	14.217	32.03897						6.753	-0.04499495	6.753	-0.08562039	2.701	-1.430672
5.693	1886.353	14.229	57.07778	14.229	32.06652						6.759	-0.04253379	6.759	-0.08824849	2.703	-1.430894
5.698	1897.292	14.241	57.11683	14.241	32.09876						6.765	-0.0428414	6.765	-0.08968077	2.706	-1.430466
5.702	1908.249	14.253	57.15275	14.253	32.12203						6.771	-0.04517666	6.771	-0.09074683	2.708	-1.430327
5.707	1918.712	14.265	57.18649	14.265	32.13517						6.776	-0.04756904	6.776	-0.09247462	2.71	-1.430898
5.712	1925.743	14.278	57.21885	14.278	32.14934						6.782	-0.04887612	6.782	-0.09483247	2.713	-1.431468
5.717	1933.475	14.29	57.24793	14.29	32.16304						6.788	-0.05043678	6.788	-0.09580946	2.715	-1.432026
5.722	1942.553	14.302	57.27454	14.302	32.17841						6.794	-0.05091913	6.794	-0.09516449	2.717	-1.432447
5.727	1953.332	14.314	57.29925	14.314	32.19655						6.799	-0.05114603	6.799	-0.095361	2.719	-1.432499
5.732	1964.135	14.326	57.33299	14.326	32.21442						6.805	-0.0520533	6.805	-0.09607676	2.722	-1.431881
5.736	1973.914	14.338	57.36005	14.338	32.23339						6.811	-0.05397212	6.811	-0.095981	2.724	-1.431144
5.741	1982.453	14.35	57.38375	14.35	32.25371						6.817	-0.05675436	6.817	-0.09429725	2.726	-1.430409
5.746	1989.352	14.362	57.41233	14.362	32.27668						6.822	-0.06027612	6.822	-0.09262604	2.729	-1.429593
5.751	1997.769	14.374	57.44351	14.374	32.29926						6.828	-0.06361222	6.828	-0.09285485	2.731	-1.428773
5.756	2007.226	14.387	57.47784	14.387	32.32303						6.834	-0.06415828	6.834	-0.09336674	2.733	-1.428142
5.761	2017.698	14.399	57.51508	14.399	32.34845						6.84	-0.06238883	6.84	-0.09346852	2.736	-1.427606
5.765	2028.251	14.411	57.54303	14.411	32.37176						6.845	-0.06028102	6.845	-0.09289634	2.738	-1.427068
5.77	2037.449	14.423	57.57193	14.423	32.38978						6.851	-0.05899075	6.851	-0.09187227	2.74	-1.426558
5.775	2045.603	14.435	57.60252	14.435	32.40382						6.857	-0.05783334	6.857	-0.0909756	2.742	-1.426254
5.78	2053.006	14.447	57.63593	14.447	32.41454						6.863	-0.0567751	6.863	-0.09048643	2.745	-1.426115
5.785	2062.929	14.459	57.67371	14.459	32.44273						6.868	-0.05652271	6.868	-0.088927	2.747	-1.426029
5.79	2073.492	14.471	57.71199	14.471	32.46714						6.874	-0.05629732	6.874	-0.08804983	2.749	-1.425943
5.795	2084.092	14.484	57.75012	14.484	32.48697						6.88	-0.05619384	6.88	-0.08886033	2.752	-1.425985
5.799	2094.704	14.496	57.78706	14.496	32.50359						6.886	-0.05582118	6.886	-0.09051759	2.754	-1.426408
5.804	2103.497	14.508	57.82664	14.508	32.52646						6.891	-0.05466212	6.891	-0.09130853	2.756	-1.427118
5.809	2111.266	14.52	57.86093	14.52	32.55267						6.897	-0.05305797	6.897	-0.09095455	2.759	-1.426749
5.814	2118.789	14.532	57.88935	14.532	32.57944						6.903	-0.05069664	6.903	-0.09046733	2.761	-1.426379
5.819	2129.287	14.544	57.92312	14.544	32.59063						6.909	-0.0502448	6.909	-0.09010871	2.763	-1.426008
5.824	2140.074	14.556	57.95199	14.556	32.60695						6.914	-0.05046569	6.914	-0.08998685	2.765	-1.426056
5.828	2150.88	14.568	57.98202	14.568	32.62731						6.92	-0.0507124	6.92	-0.09035356	2.768	-1.426924
5.833	2161.642	14.58	58.01675	14.58	32.65145						6.926	-0.05116464	6.926	-0.09120924	2.77	-1.428589
5.838	2169.379	14.593	58.0451	14.593	32.67769						6.932	-0.05236728	6.932	-0.0921862	2.772	-1.430636
5.843	2177.015	14.605	58.08207	14.605	32.70221						6.937	-0.05301841	6.937	-0.09276734	2.775	-1.432683
5.848	2185.609	14.617	58.12079	14.617	32.72596						6.943	-0.05156815	6.943	-0.09188276	2.777	-1.434731
5.853	2195.385	14.629	58.14973	14.629	32.75018						6.949	-0.04890311	6.949	-0.09022048	2.779	-1.436171
5.858	2205.199	14.641	58.18375	14.641	32.77354						6.955	-0.04707083	6.955	-0.08842923	2.782	-1.437642
5.862	2214.545	14.653	58.21613	14.653	32.79678						6.96	-0.04633847	6.96	-0.08637737	2.784	-1.439154
5.867	2222.834	14.665	58.24494	14.665	32.82029						6.966	-0.04609311	6.966	-0.08377316	2.786	-1.440679
5.872	2229.645	14.677	58.28432	14.677	32.84752						6.972	-0.04634619	6.972	-0.08105396	2.788	-1.4422
5.877	2237.689	14.689	58.31395	14.689	32.87434						6.978	-0.0473543	6.978	-0.08070087	2.791	-1.443623
5.882	2246.811	14.702	58.33953	14.702	32.89754						6.983	-0.0487601	6.983	-0.0811564	2.793	-1.444929
5.887	2256.419	14.714	58.36695	14.714	32.91265						6.989	-0.05052226	6.989	-0.08119759	2.795	-1.44637
5.891	2266.002	14.726	58.39791	14.726	32.92194						6.995	-0.05203763	6.995	-0.0807104	2.798	-1.447838
5.896	2274.424	14.738	58.43482	14.738	32.93987						7.001	-0.05284653	7.001	-0.08041294	2.8	-1.449311
5.901	2281.405	14.75	58.47595	14.75	32.96387						7.007	-0.0531938	7.007	-0.08119191	2.802	-1.450779
5.906	2287.302	14.762	58.51568	14.762	32.98265						7.012	-0.05483144	7.012	-0.08240717	2.805	-1.452309
5.911	2295.581	14.774	58.55946	14.774	33.00264						7.018	-0.05732047	7.018	-0.08456448	2.807	-1.453719
5.916	2304.74	14.786	58.60567	14.786	33.02594						7.024	-0.05894677	7.024	-0.08678994	2.809	-1.455029
5.921	2313.904	14.799	58.65313	14.799	33.05303						7.03	-0.05950073	7.03	-0.0886236	2.811	-1.456332
5.925	2322.899	14.811	58.69379	14.811	33.0813						7.035	-0.05933652	7.035	-0.09058164	2.814	-1.457746
5.93	2330.197	14.823	58.73038	14.823	33.09745						7.041	-0.05939302	7.041	-0.09274413	2.816	-1.459686
5.935	2336.647	14.835	58.76246	14.835	33.11101						7.047	-0.06103542	7.047	-0.09361695	2.818	-1.461605
5.94	2343.513	14.847	58.7892	14.847	33.12852						7.053	-0.06267105	7.053	-0.09359297	2.821	-1.462811
5.945	2352.492	14.859	58.82347	14.859	33.14125						7.058	-0.06147778	7.058	-0.09384674	2.823	-1.463897
5.95	2361.716	14.871	58.85448	14.871	33.15488						7.064	-0.0594364	7.064	-0.09508768	2.825	-1.464979
5.954	2370.804	14.883	58.88466	14.883	33.17112						7.07	-0.05829325	7.07	-0.09673843	2.828	-1.465991
5.959	2379.168	14.895	58.91811	14.895	33.19311						7.076	-0.05839613	7.076	-0.09808197	2.83	-1.466763
5.964	2385.943	14.908	58.94747	14.908	33.21809						7.081	-0.05878702	7.081	-0.09870238	2.832	-1.466914
5.969	2392.924	14.92	58.97945	14.92	33.24371						7.087	-0.05883853	7.087	-0.09849998	2.834	-1.466866
5.974	2400.774	14.932	59.01567	14.932	33.26957						7.093	-0.05823211	7.093	-0.09579894	2.837	-1.466808
5.979	2409.645	14.944	59.04267	14.944	33.29871						7.099	-0.0580593	7.099	-0.09344468	2.839	-1.466751
5.984	2418.547	14.956	59.07505	14.956	33.33303						7.104	-0.05861919	7.104	-0.09227025	2.841	-1.466723
5.988	2426.807	14.968	59.10998	14.968	33.36848						7.11	-0.05901757	7.11	-0.09166035	2.844	-1.466821
5.993	2433.818	14.98	59.14426	14.98	33.39988						7.116	-0.05823678	7.116	-0.09158216	2.846	-1.46743
5.998	2439.324	14.992	59.18445	14.992	33.42301						7.122	-0.05633933	7.122	-0.09381028	2.848	-1.468126
6.003	2446.458	15.004	59.22197	15.004	33.44109						7.127	-0.05602519	7.127	-0.09590963	2.851	-1.46883
6.008	2454.64	15.017	59.25637	15.017	33.4565						7.133	-0.05643888	7.133	-0.09217619	2.853	-1.469532
6.013	2462.814	15.029	59.28925	15.029	33.47657						7.139	-0.05621611	7.139	-0.08714382	2.855	-1.470216
6.017	2470.998	15.041	59.32738	15.041	33.49206						7.145	-0.05564074	7.145	-0.08375812	2.857	-1.470856
6.022	2478.094	15.053	59.36614	15.053	33.51092						7.15	-0.05495518	7.15	-0.0822128	2.86	-1.471732
6.027	2484.1	15.065	59.40374	15.065	33.53592						7.156	-0.05415901	7.156	-0.08085769	2.862	-1.472617
6.032	2489.561	15.077	59.43746	15.077	33.56363						7.162	-0.05397181	7.162	-0.08082833	2.864	-1.4735
6.037	2496.282	15.089	59.46945	15.089	33.59223						7.168	-0.05475683	7.168	-0.08240798	2.867	-1.474325
6.042	2503.448	15.101	59.50572	15.101	33.62009						7.173	-0.05484882	7.173	-0.08389155	2.869	-1.47497
6.047	2510.64	15.114	59.55225	15.114	33.64569						7.179	-0.05409894	7.179	-0.08482026	2.871	-1.475192
6.051	2517.808	15.126	59.58382	15.126	33.67511						7.185	-0.05278622	7.185	-0.0842511	2.874	-1.475354
6.056	2523.933	15.138	59.61517	15.138	33.70002						7.191	-0.05148721	7.191	-0.08167416	2.876	-1.475504
6.061	2528.86	15.15	59.64675	15.15	33.72249						7.196	-0.05113514	7.196	-0.07956541	2.878	-1.475654
6.066	2534.986	15.162	59.67831	15.162	33.74709						7.202	-0.04924433	7.202	-0.08252434	2.881	-1.475993
6.071	2542.312	15.174	59.72092	15.174	33.77684						7.208	-0.04744174	7.208	-0.08602699	2.883	-1.477397
6.076	2550.322	15.186	59.75917	15.186	33.80567						7.214	-0.04744997	7.214	-0.08809429	2.885	-1.478855
6.08	2558.416	15.198	59.79106	15.198	33.83251						7.219	-0.04873054	7.219	-0.0887161	2.887	-1.480031
6.085	2565.284	15.21	59.83116	15.21	33.85658						7.225	-0.04990502	7.225	-0.08908731	2.89	-1.481088
6.09	2571.335	15.223	59.8698	15.223	33.87785						7.231	-0.05066155	7.231	-0.09047366	2.892	-1.482146
6.095	2577.023	15.235	59.90753	15.235	33.8989						7.237	-0.0514796	7.237	-0.09155132	2.894	-1.483181
6.1	2584.494	15.247	59.94502	15.247	33.92349						7.242	-0.05314671	7.242	-0.09101612	2.897	-1.483837
6.105	2592.35	15.259	59.98439	15.259	33.94118						7.248	-0.05379815	7.248	-0.09025945	2.899	-1.484653
6.11	2600.323	15.271	60.02755	15.271	33.95937						7.254	-0.05382912	7.254	-0.08967268	2.901	-1.485564
6.114	2608.272	15.283	60.07215	15.283	33.97854						7.26	-0.05436406	7.26	-0.08900773	2.904	-1.486513
6.119	2614.646	15.295	60.10626	15.295	33.99651						7.265	-0.05638118	7.265	-0.08775107	2.906	-1.487515
6.124	2620.685	15.307	60.13606	15.307	34.02315						7.271	-0.05977435	7.271	-0.08711103	2.908	-1.488698
6.129	2627.053	15.319	60.17142	15.319	34.05045						7.277	-0.06206216	7.277	-0.08699415	2.91	-1.490186
6.134	2634.793	15.332	60.21585	15.332	34.07558						7.283	-0.06209547	7.283	-0.08699168	2.913	-1.491636
6.139	2642.583	15.344	60.24741	15.344	34.10841						7.288	-0.06065375	7.288	-0.08778869	2.915	-1.493066
6.143	2650.348	15.356	60.27974	15.356	34.14065						7.294	-0.05871215	7.294	-0.08905458	2.917	-1.494491
6.148	2657.628	15.368	60.31392	15.368	34.17403						7.3	-0.05694037	7.3	-0.08949221	2.92	-1.495949
6.153	2662.599	15.38	60.35141	15.38	34.21058						7.306	-0.05577845	7.306	-0.08891063	2.922	-1.497531
6.158	2668.081	15.392	60.40626	15.392	34.23891						7.311	-0.05426789	7.311	-0.08986738	2.924	-1.499171
6.163	2674.27	15.404	60.45153	15.404	34.2659						7.317	-0.05405775	7.317	-0.09176508	2.927	-1.50086
6.168	2681.226	15.416	60.49055	15.416	34.29137						7.323	-0.05520222	7.323	-0.09346034	2.929	-1.50256
6.173	2688.216	15.428	60.53501	15.428	34.31343						7.329	-0.05656392	7.329	-0.09492563	2.931	-1.504311
6.177	2694.688	15.441	60.57404	15.441	34.33289						7.334	-0.05686516	7.334	-0.09653465	2.933	-1.506383
6.182	2700.345	15.453	60.61735	15.453	34.35368						7.34	-0.0562546	7.34	-0.09744932	2.936	-1.509343
6.187	2704.762	15.465	60.66526	15.465	34.37626						7.346	-0.05520945	7.346	-0.09704951	2.938	-1.512516
6.192	2710.231	15.477	60.7037	15.477	34.39796						7.352	-0.05432677	7.352	-0.09695316	2.94	-1.516022
6.197	2716.161	15.489	60.74566	15.489	34.42452						7.357	-0.05429002	7.357	-0.09674445	2.943	-1.519603
6.202	2722.386	15.501	60.78894	15.501	34.45297						7.363	-0.0547497	7.363	-0.09673355	2.945	-1.523319
6.206	2728.642	15.513	60.8309	15.513	34.47972						7.369	-0.0550014	7.369	-0.09730177	2.947	-1.52729
6.211	2733.825	15.525	60.87083	15.525	34.511						7.375	-0.05460119	7.375	-0.09829278	2.95	-1.531471
6.216	2738.423	15.538	60.91597	15.538	34.53881						7.38	-0.0552074	7.38	-0.09756042	2.952	-1.534423
6.221	2742.817	15.55	60.96661	15.55	34.56391						7.386	-0.05694406	7.386	-0.0963472	2.954	-1.536797
6.226	2748.878	15.562	61.01844	15.562	34.59695						7.392	-0.05816337	7.392	-0.09682521	2.956	-1.539061
6.231	2755.12	15.574	61.05244	15.574	34.62286						7.398	-0.05858343	7.398	-0.09819937	2.959	-1.541253
6.236	2761.418	15.586	61.07721	15.586	34.6465						7.403	-0.05869766	7.403	-0.09938718	2.961	-1.543309
6.24	2767.688	15.598	61.09703	15.598	34.67007						7.409	-0.05935333	7.409	-0.1000919	2.963	-1.545233
6.245	2771.906	15.61	61.14835	15.61	34.69669						7.415	-0.06082333	7.415	-0.1010575	2.966	-1.547609
6.25	2776.306	15.622	61.1854	15.622	34.72953						7.421	-0.0623363	7.421	-0.1018239	2.968	-1.549984
6.255	2781.245	15.634	61.2157	15.634	34.76273						7.426	-0.06372797	7.426	-0.102241	2.97	-1.552359
6.26	2787.313	15.647	61.24789	15.647	34.78861						7.432	-0.06433465	7.432	-0.1025049	2.973	-1.554448
6.265	2793.362	15.659	61.29857	15.659	34.81507						7.438	-0.06423075	7.438	-0.102612	2.975	-1.556081
6.269	2799.328	15.671	61.36223	15.671	34.84627						7.444	-0.06384656	7.444	-0.1024495	2.977	-1.557506
6.274	2804.909	15.683	61.42858	15.683	34.88033						7.449	-0.06271764	7.449	-0.1021778	2.979	-1.558585
6.279	2809.125	15.695	61.46616	15.695	34.91015						7.455	-0.06075538	7.455	-0.103164	2.982	-1.559669
6.284	2813.887	15.707	61.50512	15.707	34.93502						7.461	-0.06034971	7.461	-0.1033751	2.984	-1.560752
6.289	2819.212	15.719	61.54234	15.719	34.9594						7.467	-0.06069066	7.467	-0.1027915	2.986	-1.561834
6.294	2825.062	15.731	61.57767	15.731	34.98486						7.472	-0.06117257	7.472	-0.1020408	2.989	-1.562888
6.299	2830.895	15.743	61.61845	15.743	35.01384						7.478	-0.06148929	7.478	-0.1017201	2.991	-1.563816
6.303	2836.1	15.756	61.6506	15.756	35.03633						7.484	-0.06160754	7.484	-0.1018149	2.993	-1.564694
6.308	2840.601	15.768	61.68078	15.768	35.05803						7.49	-0.06136392	7.49	-0.1015442	2.996	-1.565569
6.313	2844.299	15.78	61.7151	15.78	35.0847						7.495	-0.06080099	7.495	-0.1018446	2.998	-1.566342
6.318	2849.368	15.792	61.75816	15.792	35.10709						7.501	-0.06086368	7.501	-0.1020651	3	-1.566845
6.323	2854.724	15.804	61.80351	15.804	35.13131						7.507	-0.06143452	7.507	-0.1011855	3.002	-1.56684
6.328	2860.301	15.816	61.85096	15.816	35.1578						7.513	-0.06215128	7.513	-0.09938158	3.005	-1.565868
6.332	2865.923	15.828	61.90706	15.828	35.18185						7.519	-0.06288365	7.519	-0.09814367	3.007	-1.564901
6.337	2870.499	15.84	61.96335	15.84	35.21292						7.524	-0.06439462	7.524	-0.09626509	3.009	-1.563932
6.342	2874.553	15.853	62.01202	15.853	35.24247						7.53	-0.06519951	7.53	-0.09458155	3.012	-1.563124
6.347	2878.376	15.865	62.04763	15.865	35.26527						7.536	-0.06422991	7.536	-0.09437264	3.014	-1.562532
6.352	2883.462	15.877	62.06664	15.877	35.28998						7.542	-0.06243237	7.542	-0.09384646	3.016	-1.562053
6.357	2888.728	15.889	62.10147	15.889	35.31496						7.547	-0.06016045	7.547	-0.09187192	3.019	-1.561245
6.362	2894.011	15.901	62.14168	15.901	35.34315						7.553	-0.05733427	7.553	-0.08897176	3.021	-1.560431
6.366	2899.338	15.913	62.17099	15.913	35.37986						7.559	-0.05525965	7.559	-0.08751091	3.023	-1.559615
6.371	2903.615	15.925	62.20069	15.925	35.40835						7.565	-0.05651366	7.565	-0.08642691	3.025	-1.559005
6.376	2907.624	15.937	62.23909	15.937	35.43616						7.57	-0.0576493	7.57	-0.08629245	3.028	-1.558742
6.381	2911.845	15.949	62.28828	15.949	35.46444						7.576	-0.05794382	7.576	-0.08795995	3.03	-1.558761
6.386	2916.989	15.962	62.35305	15.962	35.4937						7.582	-0.05762123	7.582	-0.09009107	3.032	-1.55891
6.391	2922.142	15.974	62.39251	15.974	35.51893						7.588	-0.05694592	7.588	-0.09108168	3.035	-1.559058
6.395	2927.168	15.986	62.42569	15.986	35.54027						7.593	-0.05527918	7.593	-0.09137948	3.037	-1.559206
6.4	2931.799	15.998	62.45903	15.998	35.55801						7.599	-0.0527039	7.599	-0.09092225	3.039	-1.559487
6.405	2935.01	16.01	62.4915	16.01	35.5782						7.605	-0.0515717	7.605	-0.08959949	3.042	-1.560095
6.41	2938.482	16.022	62.53194	16.022	35.60251						7.611	-0.05172457	7.611	-0.08875317	3.044	-1.561248
6.415	2942.506	16.034	62.57178	16.034	35.62768						7.616	-0.05325991	7.616	-0.08887142	3.046	-1.562441
6.42	2946.934	16.046	62.60361	16.046	35.65111						7.622	-0.05577788	7.622	-0.08945405	3.048	-1.56363
6.425	2951.34	16.058	62.64231	16.058	35.68149						7.628	-0.05807601	7.628	-0.08928423	3.051	-1.564672
6.429	2955.389	16.071	62.68354	16.071	35.71048						7.634	-0.05772663	7.634	-0.08822844	3.053	-1.565433
6.434	2958.859	16.083	62.72685	16.083	35.73757						7.639	-0.05577177	7.639	-0.08641677	3.055	-1.565902
6.439	2961.879	16.095	62.77214	16.095	35.76855						7.645	-0.05424259	7.645	-0.08534086	3.058	-1.566368
6.444	2965.857	16.107	62.81942	16.107	35.79626						7.651	-0.0538656	7.651	-0.08582254	3.06	-1.566836
6.449	2970.376	16.119	62.86898	16.119	35.828						7.657	-0.05435533	7.657	-0.08726655	3.062	-1.567303
6.454	2974.885	16.131	62.92137	16.131	35.86924						7.662	-0.05492661	7.662	-0.08836775	3.065	-1.567726
6.458	2979.418	16.143	62.95295	16.143	35.89888						7.668	-0.05540935	7.668	-0.08919495	3.067	-1.568155
6.463	2983.301	16.155	62.97717	16.155	35.92443						7.674	-0.05657456	7.674	-0.09049904	3.069	-1.568722
6.468	2986.621	16.168	63.00319	16.168	35.94732						7.68	-0.05690885	7.68	-0.09269466	3.071	-1.569646
6.473	2990.003	16.18	63.04851	16.18	35.96952						7.685	-0.05674442	7.685	-0.09390017	3.074	-1.570589
6.478	2993.802	16.192	63.0846	16.192	36.00049						7.691	-0.05627045	7.691	-0.09375393	3.076	-1.571535
6.483	2997.714	16.204	63.12183	16.204	36.02675						7.697	-0.05559593	7.697	-0.09307548	3.078	-1.572589
6.488	3001.619	16.216	63.16327	16.216	36.04877						7.703	-0.05493282	7.703	-0.09303992	3.081	-1.573684
6.492	3005.26	16.228	63.21589	16.228	36.07878						7.708	-0.05672589	7.708	-0.09361132	3.083	-1.574554
6.497	3008.105	16.24	63.28403	16.24	36.11639						7.714	-0.05800096	7.714	-0.09460225	3.085	-1.574979
6.502	3010.962	16.252	63.3429	16.252	36.15548						7.72	-0.05772598	7.72	-0.09468712	3.088	-1.575403
6.507	3014.572	16.264	63.38245	16.264	36.19337						7.726	-0.05770005	7.726	-0.09402639	3.09	-1.575827
6.512	3018.748	16.277	63.42292	16.277	36.22615						7.731	-0.05939403	7.731	-0.09330445	3.092	-1.57631
6.517	3022.96	16.289	63.45785	16.289	36.25798						7.737	-0.06215283	7.737	-0.09302261	3.095	-1.576745
6.521	3026.952	16.301	63.49518	16.301	36.28973						7.743	-0.06429584	7.743	-0.09284392	3.097	-1.576818
6.526	3030.159	16.313	63.543	16.313	36.32229						7.749	-0.0661288	7.749	-0.09228479	3.099	-1.5767
6.531	3032.833	16.325	63.57613	16.325	36.35049						7.754	-0.06667639	7.754	-0.0927233	3.101	-1.576581
6.536	3035.862	16.337	63.61157	16.337	36.37895						7.76	-0.06660064	7.76	-0.09426212	3.104	-1.576585
6.541	3039.342	16.349	63.64986	16.349	36.40723						7.766	-0.06684915	7.766	-0.09642885	3.106	-1.576743
6.546	3042.829	16.361	63.68953	16.361	36.43061						7.772	-0.06787482	7.772	-0.09839784	3.108	-1.576936
6.55	3046.322	16.373	63.73215	16.373	36.45694						7.777	-0.0684135	7.777	-0.0988924	3.111	-1.576876
6.555	3049.531	16.386	63.77668	16.386	36.48174						7.783	-0.0687423	7.783	-0.09733145	3.113	-1.576817
6.56	3052.337	16.398	63.82262	16.398	36.50152						7.789	-0.06946801	7.789	-0.09650262	3.115	-1.576758
6.565	3055.725	16.41	63.87908	16.41	36.53728						7.795	-0.06891613	7.795	-0.09653437	3.118	-1.576863
6.57	3059.607	16.422	63.92386	16.422	36.56942						7.8	-0.06722263	7.8	-0.09676328	3.12	-1.577189
6.575	3063.73	16.434	63.95783	16.434	36.59778						7.806	-0.06593669	7.806	-0.09642841	3.122	-1.577771
6.58	3067.852	16.446	63.98188	16.446	36.62248						7.812	-0.06628361	7.812	-0.09574119	3.124	-1.578709
6.584	3071.741	16.458	64.0248	16.458	36.64389						7.818	-0.06735276	7.818	-0.0958297	3.127	-1.57967
6.589	3074.762	16.47	64.06604	16.47	36.67525						7.823	-0.07030483	7.823	-0.09616303	3.129	-1.580625
6.594	3077.214	16.483	64.10175	16.483	36.71481						7.829	-0.07243734	7.829	-0.09589434	3.131	-1.581473
6.599	3079.815	16.495	64.13203	16.495	36.73743						7.835	-0.07262426	7.835	-0.09519308	3.134	-1.582271
6.604	3082.393	16.507	64.17354	16.507	36.76026						7.841	-0.07153655	7.841	-0.09508203	3.136	-1.58313
6.609	3084.972	16.519	64.22653	16.519	36.7862						7.846	-0.0714138	7.846	-0.09709758	3.138	-1.584035
6.613	3087.56	16.531	64.29115	16.531	36.81682						7.852	-0.07257918	7.852	-0.09896958	3.141	-1.58494
6.618	3089.679	16.543	64.32748	16.543	36.84615						7.858	-0.07317859	7.858	-0.0993203	3.143	-1.586021
6.623	3091.604	16.555	64.36945	16.555	36.86458						7.864	-0.07368852	7.864	-0.09878145	3.145	-1.587315
6.628	3093.52	16.567	64.41322	16.567	36.87862						7.869	-0.07392383	7.869	-0.09768669	3.147	-1.588641
6.633	3096.366	16.579	64.45442	16.579	36.89565						7.875	-0.07347725	7.875	-0.09663772	3.15	-1.589817
6.638	3099.243	16.592	64.50495	16.592	36.92521						7.881	-0.07210302	7.881	-0.09645765	3.152	-1.59095
6.643	3102.137	16.604	64.54956	16.604	36.95515						7.887	-0.07071694	7.887	-0.09671681	3.154	-1.592077
6.647	3105.042	16.616	64.59013	16.616	36.9851						7.892	-0.06879942	7.892	-0.09688971	3.157	-1.593014
6.652	3106.587	16.628	64.63622	16.628	37.01751						7.898	-0.06899517	7.898	-0.09712221	3.159	-1.593856
6.657	3108.213	16.64	64.67688	16.64	37.04683						7.904	-0.07053105	7.904	-0.09720119	3.161	-1.594612
6.662	3110.051	16.652	64.71665	16.652	37.07753						7.91	-0.07162074	7.91	-0.09674278	3.164	-1.595292
6.667	3112.287	16.664	64.75875	16.664	37.11329						7.915	-0.07084649	7.915	-0.09543753	3.166	-1.595973
6.672	3114.515	16.676	64.81087	16.676	37.13946						7.921	-0.0695479	7.921	-0.09364429	3.168	-1.596646
6.676	3116.72	16.688	64.86736	16.688	37.17269						7.927	-0.06835808	7.927	-0.09257498	3.17	-1.597272
6.681	3118.878	16.701	64.92137	16.701	37.20935						7.933	-0.06746335	7.933	-0.0919771	3.173	-1.597757
6.686	3120.808	16.713	64.95653	16.713	37.23959						7.938	-0.0666177	7.938	-0.09222622	3.175	-1.59808
6.691	3122.891	16.725	64.98129	16.725	37.2648						7.944	-0.06583997	7.944	-0.09291641	3.177	-1.598304
6.696	3125.054	16.737	65.01672	16.737	37.28886						7.95	-0.06517027	7.95	-0.09325124	3.18	-1.598551
6.701	3127.252	16.749	65.06413	16.749	37.31394						7.956	-0.06412788	7.956	-0.09284483	3.182	-1.599
6.706	3129.467	16.761	65.09596	16.761	37.34964						7.961	-0.06260306	7.961	-0.09259406	3.184	-1.599825
6.71	3131.295	16.773	65.13353	16.773	37.37686						7.967	-0.06011498	7.967	-0.09295318	3.187	-1.600481
6.715	3132.758	16.785	65.17945	16.785	37.40349						7.973	-0.05878085	7.973	-0.09375262	3.189	-1.601047
6.72	3133.855	16.797	65.23609	16.797	37.43427						7.979	-0.05888734	7.979	-0.09467666	3.191	-1.601599
6.725	3135.312	16.81	65.30391	16.81	37.47702						7.984	-0.05938852	7.984	-0.09576195	3.193	-1.602009
6.73	3136.832	16.822	65.35218	16.822	37.5153						7.99	-0.05869017	7.99	-0.09767837	3.196	-1.601746
6.735	3138.357	16.834	65.38972	16.834	37.54988						7.996	-0.05858892	7.996	-0.09903914	3.198	-1.60115
6.739	3139.879	16.846	65.42822	16.846	37.58137						8.002	-0.05827706	8.002	-0.1004621	3.2	-1.600698
6.744	3140.917	16.858	65.45742	16.858	37.60965						8.007	-0.05823131	8.007	-0.1010515	3.203	-1.600285
6.749	3141.951	16.87	65.48888	16.87	37.63971						8.013	-0.05856562	8.013	-0.1008173	3.205	-1.599916
6.754	3143.25	16.882	65.52364	16.882	37.67028						8.019	-0.05878613	8.019	-0.1002099	3.207	-1.600027
6.759	3145.317	16.894	65.56132	16.894	37.69535						8.025	-0.05784594	8.025	-0.09977276	3.21	-1.601781
6.764	3147.394	16.907	65.6004	16.907	37.72216						8.031	-0.05650858	8.031	-0.09956609	3.212	-1.603304
6.769	3149.453	16.919	65.6436	16.919	37.74762						8.036	-0.05583111	8.036	-0.09930189	3.214	-1.604608
6.773	3151.448	16.931	65.69388	16.931	37.7694						8.042	-0.05415307	8.042	-0.09915615	3.216	-1.605858
6.778	3153.251	16.943	65.73852	16.943	37.79747						8.048	-0.05247665	8.048	-0.09960023	3.219	-1.607005
6.783	3154.936	16.955	65.78393	16.955	37.82694						8.054	-0.05198252	8.054	-0.1003482	3.221	-1.607905
6.788	3156.53	16.967	65.82779	16.967	37.85909						8.059	-0.05283564	8.059	-0.1003429	3.223	-1.608428
6.793	3158.1	16.979	65.86232	16.979	37.89877						8.065	-0.05279696	8.065	-0.1002419	3.226	-1.609191
6.798	3159.66	16.991	65.9006	16.991	37.92979						8.071	-0.05310679	8.071	-0.09975828	3.228	-1.610019
6.802	3161.099	17.003	65.9351	17.003	37.95559						8.077	-0.05412987	8.077	-0.0998555	3.23	-1.610851
6.807	3162.39	17.016	65.96557	17.016	37.97841						8.082	-0.05521301	8.082	-0.1000406	3.233	-1.611642
6.812	3163.77	17.028	66.01018	17.028	38.01263						8.088	-0.05677988	8.088	-0.0999465	3.235	-1.612365
6.817	3165.718	17.04	66.05635	17.04	38.04541						8.094	-0.05989317	8.094	-0.09922255	3.237	-1.613022
6.822	3167.897	17.052	66.10882	17.052	38.0746						8.1	-0.06307293	8.1	-0.09551156	3.239	-1.613729
6.827	3170.075	17.064	66.17178	17.064	38.09818						8.105	-0.06462932	8.105	-0.09113033	3.242	-1.61444
6.832	3172.26	17.076	66.23034	17.076	38.12659						8.111	-0.06565886	8.111	-0.08768279	3.244	-1.615151
6.836	3173.719	17.088	66.28791	17.088	38.16329						8.117	-0.06595351	8.117	-0.08413814	3.246	-1.615663
6.841	3174.743	17.1	66.34264	17.1	38.20004						8.123	-0.06581877	8.123	-0.08086608	3.249	-1.615765
6.846	3175.858	17.112	66.39052	17.112	38.22184						8.128	-0.06599727	8.128	-0.07905797	3.251	-1.615628
6.851	3177.193	17.125	66.43163	17.125	38.24243						8.134	-0.0671216	8.134	-0.07826709	3.253	-1.615103
6.856	3178.56	17.137	66.46876	17.137	38.2627						8.14	-0.06804969	8.14	-0.07864629	3.256	-1.614559
6.861	3179.942	17.149	66.50268	17.149	38.28345						8.146	-0.06775396	8.146	-0.07980405	3.258	-1.614088
6.865	3181.391	17.161	66.5347	17.161	38.30757						8.151	-0.06654616	8.151	-0.08195846	3.26	-1.614103
6.87	3182.951	17.173	66.57326	17.173	38.32888						8.157	-0.06459173	8.157	-0.08400778	3.262	-1.61501
6.875	3184.595	17.185	66.61079	17.185	38.35198						8.163	-0.06235611	8.163	-0.08517519	3.265	-1.616581
6.88	3186.312	17.197	66.64393	17.197	38.37912						8.169	-0.0615007	8.169	-0.0875937	3.267	-1.618495
6.885	3188.028	17.209	66.68511	17.209	38.4085						8.174	-0.06198031	8.174	-0.09045812	3.269	-1.620415
6.89	3189.689	17.222	66.72377	17.222	38.44038						8.18	-0.06417949	8.18	-0.09173745	3.272	-1.622382
6.895	3191.139	17.234	66.76218	17.234	38.4742						8.186	-0.0669148	8.186	-0.09223833	3.274	-1.624383
6.899	3192.01	17.246	66.80894	17.246	38.50834						8.192	-0.06889552	8.192	-0.09207185	3.276	-1.625938
6.904	3192.838	17.258	66.85066	17.258	38.53769						8.197	-0.06968629	8.197	-0.09148459	3.279	-1.625869
6.909	3193.884	17.27	66.89502	17.27	38.5619						8.203	-0.07036678	8.203	-0.09158389	3.281	-1.6258
6.914	3195.304	17.282	66.94335	17.282	38.58045						8.209	-0.07085571	8.209	-0.09143641	3.283	-1.625732
6.919	3196.737	17.294	66.98137	17.294	38.59142						8.215	-0.07083927	8.215	-0.08957189	3.285	-1.62589
6.924	3198.177	17.306	67.01582	17.306	38.61567						8.22	-0.07060787	8.22	-0.08674277	3.288	-1.626324
6.928	3199.537	17.318	67.05206	17.318	38.64425						8.226	-0.07112931	8.226	-0.08510938	3.29	-1.627062
6.933	3200.498	17.331	67.09499	17.331	38.67009						8.232	-0.07290391	8.232	-0.08582302	3.292	-1.628156
6.938	3201.633	17.343	67.14101	17.343	38.69907						8.238	-0.07516145	8.238	-0.08752856	3.295	-1.62925
6.943	3202.903	17.355	67.18404	17.355	38.73261						8.243	-0.07491806	8.243	-0.08802731	3.297	-1.630237
6.948	3204.297	17.367	67.22523	17.367	38.77186						8.249	-0.07208633	8.249	-0.08866384	3.299	-1.630714
6.953	3205.691	17.379	67.26728	17.379	38.82013						8.255	-0.0693443	8.255	-0.09006261	3.302	-1.631055
6.958	3207.048	17.391	67.32323	17.391	38.84861						8.261	-0.06775528	8.261	-0.09113421	3.304	-1.631479
6.962	3208.36	17.403	67.37179	17.403	38.87431						8.266	-0.06672607	8.266	-0.09057236	3.306	-1.631963
6.967	3209.607	17.415	67.41131	17.415	38.90116						8.272	-0.06456433	8.272	-0.08787082	3.309	-1.632444
6.972	3210.981	17.427	67.45509	17.427	38.93298						8.278	-0.06248008	8.278	-0.08566831	3.311	-1.632813
6.977	3212.393	17.44	67.49757	17.44	38.96376						8.284	-0.06189997	8.284	-0.08517074	3.313	-1.633063
6.982	3213.824	17.452	67.54118	17.452	38.9922						8.289	-0.06213369	8.289	-0.08448454	3.315	-1.633684
6.987	3215.254	17.464	67.58693	17.464	39.0177						8.295	-0.06187244	8.295	-0.08267187	3.318	-1.634529
6.991	3216.184	17.476	67.62128	17.476	39.04296						8.301	-0.06029305	8.301	-0.08095349	3.32	-1.635407
6.996	3216.863	17.488	67.65809	17.488	39.07186						8.307	-0.05777898	8.307	-0.08153716	3.322	-1.636252
7.001	3217.327	17.5	67.69575	17.5	39.10196						8.312	-0.05723421	8.312	-0.083143	3.325	-1.636949
7.006	3217.238	17.512	67.72914	17.512	39.12527						8.318	-0.05852367	8.318	-0.08412897	3.327	-1.637397
7.011	3217.149	17.524	67.76685	17.524	39.15188						8.324	-0.06002752	8.324	-0.08436256	3.329	-1.636799
7.016	3217.06	17.537	67.8102	17.537	39.17682						8.33	-0.06008599	8.33	-0.08449958	3.332	-1.636034
7.021	3216.97	17.549	67.86003	17.549	39.19892						8.335	-0.05889305	8.335	-0.08554282	3.334	-1.635268
7.025	3216.469	17.561	67.91485	17.561	39.23013						8.341	-0.05781737	8.341	-0.08802934	3.336	-1.635181
7.03	3215.912	17.573	67.96336	17.573	39.25821						8.347	-0.05730225	8.347	-0.09045526	3.338	-1.636119
7.035	3215.308	17.585	68.00561	17.585	39.28782						8.353	-0.05585941	8.353	-0.09103658	3.341	-1.637078
7.04	3214.64	17.597	68.04054	17.597	39.32403						8.358	-0.05507067	8.358	-0.09064554	3.343	-1.637929
7.045	3213.973	17.609	68.09035	17.609	39.35628						8.364	-0.05436259	8.364	-0.0913009	3.345	-1.638784
7.05	3213.281	17.621	68.13454	17.621	39.39373						8.37	-0.05356114	8.37	-0.09243337	3.348	-1.639837
7.054	3212.549	17.633	68.17268	17.633	39.43316						8.376	-0.0527634	8.376	-0.09251098	3.35	-1.641325
7.059	3211.695	17.646	68.20596	17.646	39.46503						8.381	-0.05198619	8.381	-0.09141669	3.352	-1.642862
7.064	3211.743	17.658	68.24123	17.658	39.49791						8.387	-0.05079114	8.387	-0.08999518	3.355	-1.644182
7.069	3212.24	17.67	68.28191	17.67	39.52778						8.393	-0.04922597	8.393	-0.08917083	3.357	-1.645458
7.074	3212.983	17.682	68.32562	17.682	39.55406						8.399	-0.049594	8.399	-0.08942676	3.359	-1.646725
7.079	3213.724	17.694	68.34866	17.694	39.57974						8.404	-0.05185619	8.404	-0.09101582	3.361	-1.647745
7.084	3214.761	17.706	68.37518	17.706	39.60119						8.41	-0.05468129	8.41	-0.09349598	3.364	-1.648693
7.088	3216.031	17.718	68.40385	17.718	39.62173						8.416	-0.05665701	8.416	-0.0954596	3.366	-1.650149
7.093	3217.478	17.73	68.43436	17.73	39.64328						8.422	-0.05926549	8.422	-0.09647805	3.368	-1.651792
7.098	3218.588	17.742	68.47852	17.742	39.6736						8.427	-0.06174998	8.427	-0.0987938	3.371	-1.653433
7.103	3219.658	17.755	68.51999	17.755	39.70292						8.433	-0.06375895	8.433	-0.09966443	3.373	-1.655167
7.108	3220.72	17.767	68.56171	17.767	39.73121						8.439	-0.06532583	8.439	-0.0990747	3.375	-1.657192
7.113	3221.782	17.779	68.61105	17.779	39.75774						8.445	-0.06620132	8.445	-0.09856331	3.378	-1.659428
7.117	3222.962	17.791	68.65962	17.791	39.78042						8.45	-0.06553674	8.45	-0.1001965	3.38	-1.661792
7.122	3224.203	17.803	68.70985	17.803	39.8066						8.456	-0.06389299	8.456	-0.1018896	3.382	-1.664156
7.127	3225.511	17.815	68.76275	17.815	39.83863						8.462	-0.06367917	8.462	-0.1022691	3.384	-1.666519
7.132	3227.084	17.827	68.81723	17.827	39.85976						8.468	-0.06345454	8.468	-0.1018754	3.387	-1.668958
7.137	3228.654	17.839	68.87488	17.839	39.88636						8.473	-0.06268763	8.473	-0.09978261	3.389	-1.671522
7.142	3230.079	17.852	68.92794	17.852	39.91524						8.479	-0.06151742	8.479	-0.0959975	3.391	-1.674189
7.147	3231.247	17.864	68.96647	17.864	39.94304						8.485	-0.06057153	8.485	-0.09245592	3.394	-1.676995
7.151	3231.217	17.876	68.99305	17.876	39.96927						8.491	-0.0597318	8.491	-0.09138452	3.396	-1.679811
7.156	3231.045	17.888	69.03099	17.888	39.9917						8.496	-0.05782966	8.496	-0.09243873	3.398	-1.682663
7.161	3230.766	17.9	69.07729	17.9	40.01456						8.502	-0.05523828	8.502	-0.094938	3.401	-1.68557
7.166	3230.419	17.912	69.11751	17.912	40.05167						8.508	-0.05276462	8.508	-0.09624314	3.403	-1.687874
7.171	3230.078	17.924	69.15373	17.924	40.08138						8.514	-0.05148222	8.514	-0.09501855	3.405	-1.689116
7.176	3229.831	17.936	69.19396	17.936	40.11134						8.519	-0.05223956	8.519	-0.09226746	3.407	-1.690286
7.18	3229.682	17.948	69.24108	17.948	40.14425						8.525	-0.0536484	8.525	-0.0894858	3.41	-1.691454
7.185	3229.718	17.961	69.29845	17.961	40.18433						8.531	-0.05326508	8.531	-0.08758268	3.412	-1.693179
7.19	3229.897	17.973	69.33501	17.973	40.22293						8.537	-0.05274803	8.537	-0.08790215	3.414	-1.695078
7.195	3230.155	17.985	69.36778	17.985	40.25537						8.543	-0.05310219	8.543	-0.0896101	3.417	-1.69674
7.2	3230.415	17.997	69.40821	17.997	40.27767						8.548	-0.05418972	8.548	-0.09108104	3.419	-1.698095
7.205	3230.677	18.009	69.4443	18.009	40.29932						8.554	-0.05481592	8.554	-0.090826	3.421	-1.699452
7.21	3230.84	18.021	69.48164	18.021	40.32322						8.56	-0.05408737	8.56	-0.09038547	3.424	-1.700805
7.214	3230.863	18.033	69.52034	18.033	40.34687						8.566	-0.05433283	8.566	-0.08831542	3.426	-1.702011
7.219	3231.076	18.045	69.56094	18.045	40.36594						8.571	-0.05595694	8.571	-0.08558159	3.428	-1.703384
7.224	3231.579	18.057	69.6076	18.057	40.39294						8.577	-0.05778674	8.577	-0.08451778	3.43	-1.704935
7.229	3232.244	18.07	69.65031	18.07	40.42085						8.583	-0.05904859	8.583	-0.08494667	3.433	-1.706578
7.234	3232.908	18.082	69.68533	18.082	40.44757						8.589	-0.05964342	8.589	-0.08471186	3.435	-1.708225
7.239	3233.63	18.094	69.72225	18.094	40.477						8.594	-0.05974279	8.594	-0.08342142	3.437	-1.709839
7.243	3234.488	18.106	69.77586	18.106	40.50622						8.6	-0.05984492	8.6	-0.08349869	3.44	-1.710521
7.248	3235.422	18.118	69.83618	18.118	40.53905						8.606	-0.05918045	8.606	-0.08290287	3.442	-1.710889
7.253	3236.105	18.13	69.89116	18.13	40.58142						8.612	-0.05792011	8.612	-0.08151919	3.444	-1.711124
7.258	3236.692	18.142	69.92174	18.142	40.60664						8.617	-0.05694031	8.617	-0.08016551	3.447	-1.711324
7.263	3237.249	18.154	69.95043	18.154	40.6276						8.623	-0.05710947	8.623	-0.07977684	3.449	-1.711563
7.268	3237.802	18.166	69.98458	18.166	40.64861						8.629	-0.05784611	8.629	-0.0798941	3.451	-1.711925
7.273	3238.245	18.179	70.04289	18.179	40.68039						8.635	-0.05821534	8.635	-0.07972693	3.453	-1.712504
7.277	3238.628	18.191	70.07996	18.191	40.71234						8.64	-0.05794236	8.64	-0.07878043	3.456	-1.712917
7.282	3239.128	18.203	70.11179	18.203	40.7415						8.646	-0.05723667	8.646	-0.07722463	3.458	-1.71333
7.287	3240.002	18.215	70.14496	18.215	40.76739						8.652	-0.05648613	8.652	-0.07574012	3.46	-1.713744
7.292	3240.871	18.227	70.19636	18.227	40.79881						8.658	-0.05613905	8.658	-0.07524779	3.463	-1.715027
7.297	3241.74	18.239	70.24531	18.239	40.83966						8.663	-0.05652067	8.663	-0.0764607	3.465	-1.717331
7.302	3242.488	18.251	70.28622	18.251	40.87897						8.669	-0.05596813	8.669	-0.07703479	3.467	-1.720135
7.306	3242.681	18.263	70.31339	18.263	40.90723						8.675	-0.05549427	8.675	-0.07684834	3.47	-1.722886
7.311	3243.014	18.276	70.3471	18.276	40.93374						8.681	-0.05527383	8.681	-0.07739145	3.472	-1.72564
7.316	3243.512	18.288	70.38645	18.288	40.95663						8.686	-0.05485658	8.686	-0.07873052	3.474	-1.728397
7.321	3244.18	18.3	70.42934	18.3	40.97841						8.692	-0.05388277	8.692	-0.07998474	3.476	-1.729544
7.326	3244.851	18.312	70.47217	18.312	41.004						8.698	-0.05300714	8.698	-0.08014952	3.479	-1.729988
7.331	3245.583	18.324	70.52094	18.324	41.02212						8.704	-0.05184098	8.704	-0.08098449	3.481	-1.730038
7.336	3246.453	18.336	70.56691	18.336	41.04064						8.709	-0.05070524	8.709	-0.08350585	3.483	-1.729969
7.34	3247.544	18.348	70.60841	18.348	41.06114						8.715	-0.04992614	8.715	-0.08577157	3.486	-1.730002
7.345	3248.335	18.36	70.65958	18.36	41.08435						8.721	-0.04931067	8.721	-0.08717039	3.488	-1.730389
7.35	3249.098	18.372	70.7041	18.372	41.11189						8.727	-0.04854427	8.727	-0.08810623	3.49	-1.731352
7.355	3249.85	18.385	70.74846	18.385	41.14253						8.732	-0.04759704	8.732	-0.08947629	3.493	-1.732458
7.36	3250.601	18.397	70.80255	18.397	41.17508						8.738	-0.04757398	8.738	-0.09065395	3.495	-1.733571
7.365	3251.091	18.409	70.84325	18.409	41.21146						8.744	-0.04797579	8.744	-0.09125973	3.497	-1.734668
7.369	3251.356	18.421	70.87957	18.421	41.24203						8.75	-0.04828146	8.75	-0.09117095	3.499	-1.735892
7.374	3251.371	18.433	70.91257	18.433	41.26531						8.755	-0.04852602	8.755	-0.09106537	3.502	-1.737278
7.379	3250.948	18.445	70.94138	18.445	41.27973						8.761	-0.04891108	8.761	-0.0915425	3.504	-1.739132
7.384	3250.526	18.457	70.98248	18.457	41.30396						8.767	-0.04956055	8.767	-0.09258658	3.506	-1.741602
7.389	3250.105	18.469	71.02284	18.469	41.3281						8.773	-0.05000306	8.773	-0.09396642	3.509	-1.744064
7.394	3249.666	18.481	71.05776	18.481	41.3485						8.778	-0.05055917	8.778	-0.09425291	3.511	-1.746529
7.399	3248.714	18.494	71.10101	18.494	41.37341						8.784	-0.05066171	8.784	-0.09380629	3.513	-1.748661
7.403	3248.039	18.506	71.15379	18.506	41.40442						8.79	-0.0501196	8.79	-0.09376727	3.516	-1.750578
7.408	3247.608	18.518	71.20855	18.518	41.44127						8.796	-0.04943621	8.796	-0.09495702	3.518	-1.752257
7.413	3247.423	18.53	71.25846	18.53	41.48461						8.801	-0.04974692	8.801	-0.09718154	3.52	-1.753826
7.418	3247.239	18.542	71.29735	18.542	41.51038						8.807	-0.05085593	8.807	-0.09791932	3.523	-1.755395
7.423	3247.134	18.554	71.33228	18.554	41.53733						8.813	-0.05104349	8.813	-0.09667549	3.525	-1.756804
7.428	3247.132	18.566	71.36665	18.566	41.56433						8.819	-0.05075084	8.819	-0.09568423	3.527	-1.757354
7.432	3247.294	18.578	71.40716	18.578	41.58699						8.824	-0.05032255	8.824	-0.09534253	3.529	-1.75646
7.437	3247.66	18.591	71.43923	18.591	41.61465						8.83	-0.04978041	8.83	-0.09548094	3.532	-1.754638
7.442	3248.113	18.603	71.47317	18.603	41.63991						8.836	-0.04903872	8.836	-0.0957458	3.534	-1.75265
7.447	3248.617	18.615	71.50996	18.615	41.66198						8.842	-0.05013767	8.842	-0.09518325	3.536	-1.750711
7.452	3249.124	18.627	71.54324	18.627	41.68314						8.847	-0.05147216	8.847	-0.09424902	3.539	-1.749017
7.457	3249.941	18.639	71.58115	18.639	41.70656						8.853	-0.05281857	8.853	-0.09452599	3.541	-1.748034
7.462	3250.896	18.651	71.61873	18.651	41.73109						8.859	-0.05451447	8.859	-0.0945132	3.543	-1.748315
7.466	3251.935	18.663	71.64863	18.663	41.75533						8.865	-0.05626654	8.865	-0.0928052	3.546	-1.748676
7.471	3252.389	18.675	71.6847	18.675	41.77953						8.87	-0.05721454	8.87	-0.08918778	3.548	-1.749037
7.476	3252.785	18.687	71.71915	18.687	41.80368						8.876	-0.05743941	8.876	-0.08658563	3.55	-1.749419
7.481	3253.18	18.7	71.75307	18.7	41.8272						8.882	-0.05856983	8.882	-0.08642142	3.552	-1.749697
7.486	3253.543	18.712	71.79642	18.712	41.84738						8.888	-0.05949505	8.888	-0.08710364	3.555	-1.749565
7.491	3253.431	18.724	71.83675	18.724	41.86048						8.893	-0.05946621	8.893	-0.08749596	3.557	-1.749032
7.495	3252.998	18.736	71.87589	18.736	41.87847						8.899	-0.05883538	8.899	-0.08771545	3.559	-1.748498
7.5	3252.367	18.748	71.91514	18.748	41.90632						8.905	-0.05844608	8.905	-0.08857311	3.562	-1.74797
7.505	3251.506	18.76	71.96802	18.76	41.92958						8.911	-0.05712939	8.911	-0.0891043	3.564	-1.747668
7.51	3250.609	18.772	72.02101	18.772	41.95857						8.916	-0.05603622	8.916	-0.0880146	3.566	-1.747369
7.515	3249.703	18.784	72.07186	18.784	41.99174						8.922	-0.05572668	8.922	-0.08697694	3.569	-1.746934
7.52	3248.736	18.796	72.11763	18.796	42.02807						8.928	-0.05565068	8.928	-0.0868222	3.571	-1.746449
7.525	3247.569	18.809	72.16102	18.809	42.07026						8.934	-0.05543872	8.934	-0.08760711	3.573	-1.745964
7.529	3246.465	18.821	72.21239	18.821	42.10251						8.939	-0.05505883	8.939	-0.0889189	3.575	-1.74552
7.534	3245.594	18.833	72.2658	18.833	42.12774						8.945	-0.05472206	8.945	-0.09065095	3.578	-1.745227
7.539	3244.764	18.845	72.30314	18.845	42.15586						8.951	-0.05445462	8.951	-0.09219258	3.58	-1.745266
7.544	3243.936	18.857	72.34296	18.857	42.17817						8.957	-0.0548639	8.957	-0.09226696	3.582	-1.745455
7.549	3243.204	18.869	72.38139	18.869	42.19998						8.962	-0.05624969	8.962	-0.09225453	3.585	-1.745644
7.554	3242.767	18.881	72.41871	18.881	42.22247						8.968	-0.05817717	8.968	-0.09240942	3.587	-1.745833
7.558	3242.676	18.893	72.46296	18.893	42.24486						8.974	-0.05991248	8.974	-0.09207913	3.589	-1.745552
7.563	3242.952	18.906	72.49807	18.906	42.26817						8.98	-0.06104599	8.98	-0.09028779	3.592	-1.745325
7.568	3243.544	18.918	72.5314	18.918	42.29392						8.985	-0.05988641	8.985	-0.08907836	3.594	-1.745724
7.573	3244.136	18.93	72.57117	18.93	42.32518						8.991	-0.05853227	8.991	-0.08833123	3.596	-1.746207
7.578	3244.728	18.942	72.60384	18.942	42.35803						8.997	-0.05739111	8.997	-0.08779693	3.598	-1.746689
7.583	3245.528	18.954	72.63815	18.954	42.39412						9.003	-0.05640159	9.003	-0.08845305	3.601	-1.747122
7.588	3246.642	18.966	72.67469	18.966	42.43245						9.008	-0.05530816	9.008	-0.09093747	3.603	-1.747353
7.592	3247.605	18.978	72.70896	18.978	42.4662						9.014	-0.05397623	9.014	-0.0934203	3.605	-1.747192
7.597	3248.491	18.99	72.74774	18.99	42.49265						9.02	-0.05224299	9.02	-0.09361339	3.608	-1.746858
7.602	3249.335	19.002	72.7877	19.002	42.51247						9.026	-0.04997711	9.026	-0.09400949	3.61	-1.746519
7.607	3250.181	19.015	72.8273	19.015	42.52583						9.031	-0.04862186	9.031	-0.09421954	3.612	-1.746147
7.612	3250.872	19.027	72.86921	19.027	42.55161						9.037	-0.04832044	9.037	-0.09387115	3.615	-1.745625
7.617	3251.415	19.039	72.91771	19.039	42.57408						9.043	-0.0486173	9.043	-0.09344385	3.617	-1.744885
7.621	3251.796	19.051	72.96873	19.051	42.59755						9.049	-0.04932892	9.049	-0.0948994	3.619	-1.74407
7.626	3251.942	19.063	73.01723	19.063	42.62799						9.055	-0.05244393	9.055	-0.09748667	3.621	-1.743247
7.631	3252.063	19.075	73.06536	19.075	42.66644						9.06	-0.05392928	9.06	-0.09888357	3.624	-1.742424
7.636	3252.177	19.087	73.1086	19.087	42.70807						9.066	-0.05448952	9.066	-0.1004935	3.626	-1.741908
7.641	3252.259	19.099	73.14921	19.099	42.74923						9.072	-0.05555837	9.072	-0.1017565	3.628	-1.741742
7.646	3251.95	19.111	73.19588	19.111	42.77946						9.078	-0.05785162	9.078	-0.1015882	3.631	-1.741536
7.651	3251.543	19.124	73.23141	19.124	42.8095						9.083	-0.06052821	9.083	-0.09929976	3.633	-1.741172
7.655	3251.299	19.136	73.26841	19.136	42.83629						9.089	-0.06141092	9.089	-0.09728477	3.635	-1.740808
7.66	3251.438	19.148	73.30981	19.148	42.85912						9.095	-0.06265702	9.095	-0.09621747	3.638	-1.740484
7.665	3251.577	19.16	73.34758	19.16	42.88081						9.101	-0.06297737	9.101	-0.0955341	3.64	-1.740454
7.67	3251.724	19.172	73.39215	19.172	42.90456						9.106	-0.06224885	9.106	-0.09467834	3.642	-1.740457
7.675	3251.942	19.184	73.43596	19.184	42.92887						9.112	-0.06133297	9.112	-0.09324221	3.644	-1.740388
7.68	3252.357	19.196	73.47247	19.196	42.95273						9.118	-0.06164055	9.118	-0.09121247	3.647	-1.740299
7.684	3252.535	19.208	73.50976	19.208	42.97651						9.124	-0.06106672	9.124	-0.09062871	3.649	-1.740241
7.689	3252.589	19.221	73.54409	19.221	42.99833						9.129	-0.06063225	9.129	-0.09108132	3.651	-1.740376
7.694	3252.556	19.233	73.57542	19.233	43.0183						9.135	-0.06097154	9.135	-0.09099187	3.654	-1.741028
7.699	3252.524	19.245	73.60758	19.245	43.03941						9.141	-0.06150251	9.141	-0.08974801	3.656	-1.742386
7.704	3252.591	19.257	73.64688	19.257	43.05532						9.147	-0.06159439	9.147	-0.08843156	3.658	-1.743852
7.709	3252.766	19.269	73.69115	19.269	43.07324						9.152	-0.06126228	9.152	-0.0894752	3.661	-1.745324
7.714	3253.047	19.281	73.73965	19.281	43.09753						9.158	-0.06242478	9.158	-0.09243558	3.663	-1.746717
7.718	3253.267	19.293	73.77781	19.293	43.12146						9.164	-0.06389786	9.164	-0.09363115	3.665	-1.747916
7.723	3253.487	19.305	73.81082	19.305	43.14864						9.17	-0.065358	9.17	-0.09429778	3.667	-1.749024
7.728	3253.706	19.317	73.84643	19.317	43.17865						9.175	-0.06672776	9.175	-0.09532388	3.67	-1.750273
7.733	3253.926	19.33	73.89769	19.33	43.21132						9.181	-0.06738704	9.181	-0.09697682	3.672	-1.751517
7.738	3253.644	19.342	73.93031	19.342	43.24835						9.187	-0.06645431	9.187	-0.09885444	3.674	-1.752759
7.743	3253.396	19.354	73.95911	19.354	43.28003						9.193	-0.06494346	9.193	-0.09984931	3.677	-1.754307
7.747	3253.328	19.366	73.9881	19.366	43.30622						9.198	-0.06480998	9.198	-0.1010171	3.679	-1.75619
7.752	3253.917	19.378	74.02572	19.378	43.33114						9.204	-0.0647219	9.204	-0.1026371	3.681	-1.758292
7.757	3254.51	19.39	74.06923	19.39	43.35674						9.21	-0.06394213	9.21	-0.1039134	3.684	-1.760546
7.762	3255.12	19.402	74.10458	19.402	43.37995						9.216	-0.06324758	9.216	-0.1042109	3.686	-1.762794
7.767	3255.76	19.414	74.12726	19.414	43.39949						9.221	-0.06407839	9.221	-0.1033747	3.688	-1.764936
7.772	3256.755	19.426	74.1534	19.426	43.41565						9.227	-0.06501275	9.227	-0.1019645	3.69	-1.766332
7.777	3257.586	19.439	74.18208	19.439	43.43116						9.233	-0.06377682	9.233	-0.1012019	3.693	-1.767121
7.781	3258.18	19.451	74.2122	19.451	43.44994						9.239	-0.06284919	9.239	-0.1010912	3.695	-1.76756
7.786	3258.566	19.463	74.24303	19.463	43.47562						9.244	-0.06295934	9.244	-0.1010758	3.697	-1.767875
7.791	3258.955	19.475	74.27504	19.475	43.49677						9.25	-0.06357094	9.25	-0.1005606	3.7	-1.768215
7.796	3259.355	19.487	74.30642	19.487	43.5198						9.256	-0.06371233	9.256	-0.09924522	3.702	-1.768835
7.801	3259.776	19.499	74.33887	19.499	43.54509						9.262	-0.06416792	9.262	-0.09763431	3.704	-1.769694
7.806	3260.244	19.511	74.38605	19.511	43.57091						9.267	-0.06530321	9.267	-0.09409346	3.707	-1.770291
7.81	3260.792	19.523	74.42895	19.523	43.60192						9.273	-0.06640024	9.273	-0.09034933	3.709	-1.770783
7.815	3261.395	19.535	74.47849	19.535	43.63398						9.279	-0.0665687	9.279	-0.0882974	3.711	-1.771271
7.82	3261.996	19.548	74.54262	19.548	43.66455						9.285	-0.06512056	9.285	-0.08767042	3.713	-1.771709
7.825	3262.601	19.56	74.59567	19.56	43.70368						9.29	-0.06217786	9.29	-0.08701138	3.716	-1.771941
7.83	3262.811	19.572	74.6356	19.572	43.73629						9.296	-0.0598406	9.296	-0.08581429	3.718	-1.771928
7.835	3262.514	19.584	74.66483	19.584	43.7629						9.302	-0.05955208	9.302	-0.08582094	3.72	-1.771494
7.84	3261.722	19.596	74.68599	19.596	43.78368						9.308	-0.05988541	9.308	-0.08598138	3.723	-1.770967
7.844	3260.767	19.608	74.73245	19.608	43.80856						9.313	-0.05952849	9.313	-0.08634165	3.725	-1.770558
7.849	3259.751	19.62	74.77031	19.62	43.83287						9.319	-0.05892539	9.319	-0.0873317	3.727	-1.770505
7.854	3258.739	19.632	74.79827	19.632	43.85557						9.325	-0.05918046	9.325	-0.08896132	3.73	-1.770994
7.859	3257.82	19.645	74.83768	19.645	43.87487						9.331	-0.05996346	9.331	-0.08940286	3.732	-1.771705
7.864	3257.253	19.657	74.89706	19.657	43.89972						9.336	-0.0589794	9.336	-0.09062146	3.734	-1.772594
7.869	3256.96	19.669	74.96228	19.669	43.93206						9.342	-0.05778008	9.342	-0.09248781	3.737	-1.773487
7.873	3256.824	19.681	75.02602	19.681	43.9728						9.348	-0.05766026	9.348	-0.09356561	3.739	-1.774146
7.878	3256.709	19.693	75.06484	19.693	44.00186						9.354	-0.05844672	9.354	-0.09423102	3.741	-1.774473
7.883	3256.596	19.705	75.10401	19.705	44.02844						9.359	-0.05902111	9.359	-0.09573096	3.743	-1.77439
7.888	3256.472	19.717	75.14278	19.717	44.0522						9.365	-0.05831509	9.365	-0.09838638	3.746	-1.773969
7.893	3256.269	19.729	75.1802	19.729	44.07229						9.371	-0.05871627	9.371	-0.09929723	3.748	-1.773455
7.898	3256.021	19.741	75.21321	19.741	44.09646						9.377	-0.0589341	9.377	-0.09914423	3.75	-1.772959
7.903	3255.755	19.754	75.24681	19.754	44.11671						9.382	-0.0586009	9.382	-0.09782375	3.753	-1.772699
7.907	3255.484	19.766	75.2808	19.766	44.13446						9.388	-0.05760511	9.388	-0.09581127	3.755	-1.772591
7.912	3255.213	19.778	75.31226	19.778	44.1603						9.394	-0.05612446	9.394	-0.09404139	3.757	-1.773358
7.917	3254.959	19.79	75.34825	19.79	44.18657						9.4	-0.05468079	9.4	-0.09385694	3.76	-1.774267
7.922	3254.85	19.802	75.384	19.802	44.21543						9.405	-0.05448063	9.405	-0.09416071	3.762	-1.775191
7.927	3255.07	19.814	75.41555	19.814	44.24909						9.411	-0.05569111	9.411	-0.09335367	3.764	-1.776178
7.932	3255.405	19.826	75.47032	19.826	44.28297						9.417	-0.05703985	9.417	-0.09250974	3.766	-1.777056
7.936	3255.787	19.838	75.5188	19.838	44.31911						9.423	-0.05737053	9.423	-0.09206771	3.769	-1.777645
7.941	3256.199	19.85	75.56033	19.85	44.35451						9.428	-0.05661171	9.428	-0.09191382	3.771	-1.778027
7.946	3256.611	19.863	75.59515	19.863	44.38155						9.434	-0.05684262	9.434	-0.09154036	3.773	-1.778386
7.951	3256.948	19.875	75.62785	19.875	44.40454						9.44	-0.05688816	9.44	-0.09178817	3.776	-1.778599
7.956	3257.182	19.887	75.671	19.887	44.42787						9.446	-0.05595348	9.446	-0.09086939	3.778	-1.778627
7.961	3257.272	19.899	75.72309	19.899	44.4521						9.451	-0.05531954	9.451	-0.08978647	3.78	-1.77892
7.966	3256.957	19.911	75.75142	19.911	44.47419						9.457	-0.05517877	9.457	-0.08940566	3.783	-1.779253
7.97	3256.644	19.923	75.78178	19.923	44.49323						9.463	-0.05518382	9.463	-0.08995998	3.785	-1.779588
7.975	3256.33	19.935	75.81754	19.935	44.51164						9.469	-0.05509618	9.469	-0.09052352	3.787	-1.77936
7.98	3256.016	19.947	75.86105	19.947	44.53095						9.474	-0.05555119	9.474	-0.09002269	3.789	-1.77857
7.985	3255.708	19.96	75.9022	19.96	44.56242						9.48	-0.05490778	9.48	-0.08975717	3.792	-1.777238
7.99	3255.704	19.972	75.93392	19.972	44.58804						9.486	-0.0539605	9.486	-0.09006646	3.794	-1.775475
7.995	3256.007	19.984	75.9613	19.984	44.61087						9.492	-0.05420002	9.492	-0.09031466	3.796	-1.773746
7.999	3256.658	19.996	75.99097	19.996	44.63487						9.497	-0.0560836	9.497	-0.08993241	3.799	-1.77222
8.004	3257.309	20.008	76.03044	20.008	44.65892						9.503	-0.05781405	9.503	-0.08920325	3.801	-1.771586
8.009	3257.945	20.02	76.06744	20.02	44.6857						9.509	-0.05837895	9.509	-0.08835341	3.803	-1.771274
8.014	3258.537	20.032	76.10352	20.032	44.7133						9.515	-0.05892305	9.515	-0.08771926	3.806	-1.771315
8.019	3258.998	20.044	76.14921	20.044	44.73362						9.52	-0.05931811	9.52	-0.08789221	3.808	-1.771432
8.024	3259.627	20.056	76.18975	20.056	44.7563						9.526	-0.05944291	9.526	-0.08818219	3.81	-1.771442
8.029	3260.286	20.069	76.23067	20.069	44.78009						9.532	-0.05935186	9.532	-0.0878294	3.812	-1.771241
8.033	3260.937	20.081	76.27628	20.081	44.80437						9.538	-0.05934671	9.538	-0.08695023	3.815	-1.770797
8.038	3261.589	20.093	76.3158	20.093	44.82931						9.544	-0.05770481	9.544	-0.08685625	3.817	-1.770163
8.043	3262.41	20.105	76.36347	20.105	44.85944						9.549	-0.05542289	9.549	-0.0868542	3.819	-1.769503
8.048	3263.351	20.117	76.41228	20.117	44.8936						9.555	-0.0538331	9.555	-0.08599152	3.822	-1.768834
8.053	3264.28	20.129	76.44067	20.129	44.92844						9.561	-0.0527352	9.561	-0.08471078	3.824	-1.768821
8.058	3264.924	20.141	76.46102	20.141	44.94748						9.567	-0.05163177	9.567	-0.08376803	3.826	-1.769505
8.062	3265.466	20.153	76.48413	20.153	44.95975						9.572	-0.05053043	9.572	-0.08354405	3.829	-1.770428
8.067	3266.012	20.165	76.51331	20.165	44.9697						9.578	-0.04995531	9.578	-0.08509218	3.831	-1.7713
8.072	3266.56	20.178	76.55149	20.178	44.99746						9.584	-0.0505059	9.584	-0.088235	3.833	-1.772171
8.077	3266.586	20.19	76.58611	20.19	45.01474						9.59	-0.05068148	9.59	-0.08983635	3.835	-1.773016
8.082	3266.177	20.202	76.62345	20.202	45.02765						9.595	-0.04996575	9.595	-0.08984683	3.838	-1.7735
8.087	3265.71	20.214	76.66825	20.214	45.03988						9.601	-0.04869077	9.601	-0.08980156	3.84	-1.773886
8.092	3265.229	20.226	76.72595	20.226	45.07113						9.607	-0.04791452	9.607	-0.09171208	3.842	-1.774408
8.096	3264.744	20.238	76.77188	20.238	45.10868						9.613	-0.04879238	9.613	-0.0937442	3.845	-1.774973
8.101	3264.252	20.25	76.81042	20.25	45.14486						9.618	-0.04984451	9.618	-0.09237888	3.847	-1.775539
8.106	3263.676	20.262	76.84875	20.262	45.16615						9.624	-0.05007705	9.624	-0.09053683	3.849	-1.775965
8.111	3263.005	20.275	76.87845	20.275	45.19008						9.63	-0.05037483	9.63	-0.08935752	3.852	-1.776314
8.116	3262.51	20.287	76.91147	20.287	45.21521						9.636	-0.0515642	9.636	-0.08866999	3.854	-1.777313
8.121	3262.5	20.299	76.94772	20.299	45.24096						9.641	-0.05328599	9.641	-0.08714876	3.856	-1.778505
8.125	3262.49	20.311	76.98039	20.311	45.26583						9.647	-0.05368311	9.647	-0.08229851	3.858	-1.7797
8.13	3262.48	20.323	77.0146	20.323	45.28699						9.653	-0.05261865	9.653	-0.07810181	3.861	-1.78102
8.135	3262.575	20.335	77.04539	20.335	45.30674						9.659	-0.05120642	9.659	-0.07688133	3.863	-1.782661
8.14	3263.097	20.347	77.06908	20.347	45.32578						9.664	-0.05045721	9.664	-0.07723796	3.865	-1.783919
8.145	3263.524	20.359	77.09699	20.359	45.35345						9.67	-0.05082815	9.67	-0.07694854	3.868	-1.784754
8.15	3263.79	20.371	77.12302	20.371	45.38008						9.676	-0.05185932	9.676	-0.07468384	3.87	-1.78559
8.155	3263.886	20.384	77.1488	20.384	45.40716						9.682	-0.05259043	9.682	-0.07454531	3.872	-1.786272
8.159	3263.984	20.396	77.18065	20.396	45.44162						9.687	-0.05477704	9.687	-0.07895523	3.875	-1.786188
8.164	3264.099	20.408	77.21174	20.408	45.47095						9.693	-0.05706852	9.693	-0.08232301	3.877	-1.785208
8.169	3264.245	20.42	77.24182	20.42	45.49501						9.699	-0.05831937	9.699	-0.08362476	3.879	-1.784497
8.174	3264.432	20.432	77.27212	20.432	45.51342						9.705	-0.05819137	9.705	-0.08414891	3.881	-1.783818
8.179	3264.761	20.444	77.31833	20.444	45.52623						9.71	-0.05738585	9.71	-0.08625398	3.884	-1.78314
8.184	3265.167	20.456	77.36082	20.456	45.54734						9.716	-0.0566503	9.716	-0.09037627	3.886	-1.782772
8.188	3265.62	20.468	77.40426	20.468	45.56881						9.722	-0.0568819	9.722	-0.09237193	3.888	-1.782431
8.193	3266.074	20.48	77.45275	20.48	45.58398						9.728	-0.05867272	9.728	-0.09268523	3.891	-1.781466
8.198	3266.218	20.493	77.50012	20.493	45.60379						9.733	-0.0611879	9.733	-0.09292806	3.893	-1.779886
8.203	3266.139	20.505	77.55247	20.505	45.63155						9.739	-0.0633131	9.739	-0.0939571	3.895	-1.778311
8.208	3265.753	20.517	77.60353	20.517	45.66371						9.745	-0.06429374	9.745	-0.09497426	3.898	-1.776774
8.213	3264.547	20.529	77.63918	20.529	45.69324						9.751	-0.06445027	9.751	-0.09336642	3.9	-1.775977
8.218	3263.303	20.541	77.67825	20.541	45.71463						9.756	-0.0627929	9.756	-0.0904144	3.902	-1.775572
8.222	3262.048	20.553	77.71236	20.553	45.73406						9.762	-0.06106986	9.762	-0.08863671	3.904	-1.775424
8.227	3260.811	20.565	77.74194	20.565	45.75286						9.768	-0.05985605	9.768	-0.08840446	3.907	-1.775371
8.232	3260.021	20.577	77.77708	20.577	45.77229						9.774	-0.05907305	9.774	-0.08929431	3.909	-1.775261
8.237	3259.426	20.59	77.81181	20.59	45.78769						9.779	-0.05829313	9.779	-0.0905858	3.911	-1.77494
8.242	3259.144	20.602	77.84791	20.602	45.80533						9.785	-0.05832304	9.785	-0.09126899	3.914	-1.77431
8.247	3259.352	20.614	77.88623	20.614	45.82792						9.791	-0.05706871	9.791	-0.09261221	3.916	-1.774031
8.251	3259.559	20.626	77.92158	20.626	45.84709						9.797	-0.05497704	9.797	-0.09239148	3.918	-1.773795
8.256	3259.758	20.638	77.95625	20.638	45.86743						9.802	-0.05360775	9.802	-0.09002057	3.921	-1.773561
8.261	3259.899	20.65	77.99129	20.65	45.8885						9.808	-0.05334806	9.808	-0.08686139	3.923	-1.773338
8.266	3259.839	20.662	78.03028	20.662	45.90828						9.814	-0.05311764	9.814	-0.08552365	3.925	-1.773046
8.271	3259.522	20.674	78.06529	20.674	45.93293						9.82	-0.05294172	9.82	-0.08578511	3.927	-1.772452
8.276	3259.08	20.686	78.10173	20.686	45.95366						9.825	-0.0527795	9.825	-0.08569953	3.93	-1.771511
8.281	3258.552	20.699	78.1412	20.699	45.9675						9.831	-0.05199111	9.831	-0.08566689	3.932	-1.770566
8.285	3258.022	20.711	78.17744	20.711	45.98119						9.837	-0.05102876	9.837	-0.08488085	3.934	-1.769623
8.29	3257.836	20.723	78.20901	20.723	45.99783						9.843	-0.05050232	9.843	-0.08270237	3.937	-1.769584
8.295	3257.977	20.735	78.23627	20.735	46.01697						9.848	-0.05072727	9.848	-0.07935351	3.939	-1.7704
8.3	3258.471	20.747	78.25887	20.747	46.03858						9.854	-0.05071237	9.854	-0.07796525	3.941	-1.772131
8.305	3259.496	20.759	78.29405	20.759	46.06203						9.86	-0.05082319	9.86	-0.07698588	3.944	-1.774171
8.31	3260.555	20.771	78.32391	20.771	46.08759						9.866	-0.05142399	9.866	-0.07705527	3.946	-1.776155
8.314	3261.615	20.783	78.35056	20.783	46.11598						9.871	-0.05163216	9.871	-0.07866695	3.948	-1.777919
8.319	3262.633	20.795	78.38168	20.795	46.14951						9.877	-0.0513615	9.877	-0.08134568	3.951	-1.779227
8.324	3263.085	20.808	78.41933	20.808	46.17731						9.883	-0.05159885	9.883	-0.08374485	3.953	-1.780025
8.329	3263.293	20.82	78.45702	20.82	46.20257						9.889	-0.05261352	9.889	-0.08532364	3.955	-1.780635
8.334	3263.294	20.832	78.4923	20.832	46.22529						9.894	-0.05156263	9.894	-0.08719759	3.957	-1.781239
8.339	3262.907	20.844	78.51871	20.844	46.24104						9.9	-0.05023004	9.9	-0.08862314	3.96	-1.781764
8.343	3262.514	20.856	78.54634	20.856	46.26391						9.906	-0.0503569	9.906	-0.08970042	3.962	-1.781989
8.348	3262.131	20.868	78.57594	20.868	46.28667						9.912	-0.05189922	9.912	-0.0906973	3.964	-1.78168
8.353	3261.803	20.88	78.60796	20.88	46.3055						9.917	-0.05328309	9.917	-0.09164783	3.967	-1.780838
8.358	3261.778	20.892	78.63827	20.892	46.32527						9.923	-0.05468278	9.923	-0.09112163	3.969	-1.779999
8.363	3261.943	20.904	78.6744	20.904	46.34438						9.929	-0.05643492	9.929	-0.09083036	3.971	-1.779156
8.368	3262.271	20.917	78.71374	20.917	46.36335						9.935	-0.05693287	9.935	-0.09137595	3.974	-1.778673
8.373	3262.855	20.929	78.74921	20.929	46.38389						9.94	-0.05661934	9.94	-0.09180824	3.976	-1.778793
8.377	3263.437	20.941	78.78641	20.941	46.39834						9.946	-0.05616247	9.946	-0.09116193	3.978	-1.77939
8.382	3263.953	20.953	78.82162	20.953	46.4133						9.952	-0.05583953	9.952	-0.08910588	3.98	-1.780186
8.387	3264.297	20.965	78.85411	20.965	46.43136						9.958	-0.05452257	9.958	-0.08706377	3.983	-1.78098
8.392	3264.316	20.977	78.90474	20.977	46.4507						9.963	-0.05362787	9.963	-0.08513539	3.985	-1.781764
8.397	3264.037	20.989	78.94373	20.989	46.47131						9.969	-0.05484265	9.969	-0.08472092	3.987	-1.782206
8.402	3263.507	21.001	78.97372	21.001	46.49385						9.975	-0.05700327	9.975	-0.085526	3.99	-1.782456
8.406	3262.903	21.014	78.996	21.014	46.5195						9.981	-0.05894446	9.981	-0.08693568	3.992	-1.782675
8.411	3262.299	21.026	79.02561	21.026	46.5424						9.986	-0.06021454	9.986	-0.08839941	3.994	-1.782891
8.416	3261.862	21.038	79.06629	21.038	46.57029						9.992	-0.06133578	9.992	-0.08973296	3.997	-1.783108
8.421	3261.677	21.05	79.11172	21.05	46.60187						9.998	-0.06114266	9.998	-0.09032224	3.999	-1.78383
8.426	3261.806	21.062	79.14226	21.062	46.63163						10.004	-0.06083227	10.004	-0.09065971	4.001	-1.785636
8.431	3262.33	21.074	79.17883	21.074	46.66103						10.009	-0.05983309	10.009	-0.09101467	4.003	-1.78684
8.436	3263.042	21.086	79.22281	21.086	46.68799						10.015	-0.0576448	10.015	-0.09161398	4.006	-1.787943
8.44	3263.753	21.098	79.2728	21.098	46.71249						10.021	-0.05616878	10.021	-0.09356731	4.008	-1.789047
8.445	3264.468	21.11	79.31026	21.11	46.7407						10.027	-0.04911777	10.027	-0.08920272	4.01	-1.790142
8.45	3264.886	21.123	79.34241	21.123	46.76042						10.032	-0.04450605	10.032	-0.08600319	4.013	-1.791289
8.455	3264.969	21.135	79.37186	21.135	46.77892						10.038	-0.04208821	10.038	-0.08358939	4.015	-1.792696
8.46	3264.594	21.147	79.40009	21.147	46.80095						10.044	-0.04095573	10.044	-0.08226544	4.017	-1.794414
8.465	3263.836	21.159	79.42971	21.159	46.82357						10.05	-0.04083163	10.05	-0.08180149	4.02	-1.796134
8.469	3262.997	21.171	79.45708	21.171	46.847						10.056	-0.04277649	10.056	-0.08186541	4.022	-1.797853
8.474	3262.179	21.183	79.48615	21.183	46.86996						10.061	-0.04509376	10.061	-0.0822996	4.024	-1.799907
8.479	3261.55	21.195	79.52632	21.195	46.88941						10.067	-0.0474351	10.067	-0.08291042	4.026	-1.802228
8.484	3261.193	21.207	79.55769	21.207	46.90724						10.073	-0.04901075	10.073	-0.08339246	4.029	-1.804931
8.489	3260.959	21.219	79.58965	21.219	46.92257						10.079	-0.05083948	10.079	-0.08396344	4.031	-1.807788
8.494	3260.755	21.232	79.62616	21.232	46.93475						10.084	-0.0602418	10.084	-0.09046923	4.033	-1.810614
8.499	3260.56	21.244	79.67065	21.244	46.94455						10.09	-0.06379174	10.09	-0.09730101	4.036	-1.813357
8.503	3260.364	21.256	79.72559	21.256	46.96474						10.096	-0.06645735	10.096	-0.1012849	4.038	-1.815943
8.508	3260.022	21.268	79.77733	21.268	46.9905						10.102	-0.06854823	10.102	-0.1021331	4.04	-1.818136
8.513	3259.242	21.28	79.80697	21.28	47.01648						10.107	-0.06918848	10.107	-0.1026851	4.043	-1.819756
8.518	3258.386	21.292	79.82087	21.292	47.02891						10.113	-0.06887143	10.113	-0.1027616	4.045	-1.821323
8.523	3257.861	21.304	79.83866	21.304	47.03969						10.119	-0.06809489	10.119	-0.102138	4.047	-1.822841
8.528	3257.644	21.316	79.86067	21.316	47.05336						10.125	-0.06704476	10.125	-0.1005381	4.049	-1.824269
8.532	3257.427	21.329	79.88093	21.329	47.08244						10.13	-0.0673678	10.13	-0.09821773	4.052	-1.825754
8.537	3257.251	21.341	79.89133	21.341	47.09708						10.136	-0.06792104	10.136	-0.09609877	4.054	-1.827517
8.542	3257.503	21.353	79.90688	21.353	47.11072						10.142	-0.06918617	10.142	-0.09241928	4.056	-1.82944
8.547	3258.328	21.365	79.93401	21.365	47.12871						10.148	-0.06963946	10.148	-0.09089825	4.059	-1.831367
8.552	3259.306	21.377	79.98602	21.377	47.16147						10.153	-0.06692197	10.153	-0.09144221	4.061	-1.833219
8.557	3260.433	21.389	80.02587	21.389	47.1966						10.159	-0.06448259	10.159	-0.089336	4.063	-1.835035
8.562	3261.625	21.401	80.06109	21.401	47.22703						10.165	-0.06322297	10.165	-0.08756363	4.066	-1.835818
8.566	3262.814	21.413	80.09687	21.413	47.24661						10.171	-0.0623667	10.171	-0.08774307	4.068	-1.835841
8.571	3263.99	21.425	80.12727	21.425	47.26882						10.176	-0.06152698	10.176	-0.08968991	4.07	-1.835763
8.576	3265.141	21.438	80.16383	21.438	47.28872						10.182	-0.0595808	10.182	-0.09274753	4.072	-1.835773
8.581	3266.157	21.45	80.20074	21.45	47.30765						10.188	-0.0580892	10.188	-0.09499118	4.075	-1.836259
8.586	3266.789	21.462	80.22721	21.462	47.32808						10.194	-0.05644618	10.194	-0.09702782	4.077	-1.836786
8.591	3267.309	21.474	80.25394	21.474	47.34728						10.199	-0.05271322	10.199	-0.0956775	4.079	-1.837341
8.595	3267.809	21.486	80.27769	21.486	47.36648						10.205	-0.05409788	10.205	-0.09575175	4.082	-1.837901
8.6	3268.242	21.498	80.29745	21.498	47.38595						10.211	-0.05618186	10.211	-0.1003262	4.084	-1.838497
8.605	3268.251	21.51	80.32975	21.51	47.40277						10.217	-0.05813769	10.217	-0.1029702	4.086	-1.839193
8.61	3268.162	21.522	80.36028	21.522	47.41745						10.222	-0.06025688	10.222	-0.1036185	4.089	-1.839912
8.615	3268.109	21.534	80.39363	21.534	47.43388						10.228	-0.06215811	10.228	-0.103568	4.091	-1.840365
8.62	3268.302	21.547	80.43717	21.547	47.4581						10.234	-0.06343898	10.234	-0.1038075	4.093	-1.84065
8.625	3268.496	21.559	80.47079	21.559	47.48131						10.24	-0.06270649	10.24	-0.1040079	4.095	-1.840934
8.629	3268.69	21.571	80.49638	21.571	47.5019						10.245	-0.06190886	10.245	-0.1037804	4.098	-1.841324
8.634	3268.882	21.583	80.51663	21.583	47.52013						10.251	-0.0611513	10.251	-0.1029919	4.1	-1.841805
8.639	3268.729	21.595	80.54111	21.595	47.53763						10.257	-0.06450373	10.257	-0.1023103	4.102	-1.842439
8.644	3268.467	21.607	80.57021	21.607	47.56875						10.263	-0.06651294	10.263	-0.09962491	4.105	-1.84319
8.649	3268.114	21.619	80.59626	21.619	47.59697						10.268	-0.06631569	10.268	-0.09737043	4.107	-1.843941
8.654	3267.682	21.631	80.61708	21.631	47.61632						10.274	-0.0650326	10.274	-0.09549227	4.109	-1.844679
8.658	3267.251	21.644	80.64726	21.644	47.63516						10.28	-0.06362264	10.28	-0.09328692	4.112	-1.845245
8.663	3266.913	21.656	80.69572	21.656	47.65606						10.286	-0.06256157	10.286	-0.09077288	4.114	-1.845819
8.668	3266.722	21.668	80.74797	21.668	47.67874						10.291	-0.06303983	10.291	-0.08892843	4.116	-1.8465
8.673	3266.919	21.68	80.79089	21.68	47.70324						10.297	-0.06461018	10.297	-0.08809944	4.118	-1.84721
8.678	3267.595	21.692	80.82204	21.692	47.71247						10.303	-0.06626423	10.303	-0.08816795	4.121	-1.847919
8.683	3268.493	21.704	80.85044	21.704	47.72302						10.309	-0.06698409	10.309	-0.08943455	4.123	-1.848482
8.688	3269.489	21.716	80.88138	21.716	47.7354						10.314	-0.05850558	10.314	-0.09133338	4.125	-1.848809
8.692	3270.487	21.728	80.92606	21.728	47.74933						10.32	-0.05684497	10.32	-0.09141029	4.128	-1.849168
8.697	3271.271	21.74	80.9565	21.74	47.76523						10.326	-0.0560523	10.326	-0.09306603	4.13	-1.849559
8.702	3271.894	21.753	80.98585	21.753	47.78183						10.332	-0.05568489	10.332	-0.09530661	4.132	-1.84995
8.707	3272.411	21.765	81.0164	21.765	47.79894						10.337	-0.055648	10.337	-0.09704029	4.135	-1.850345
8.712	3272.727	21.777	81.04497	21.777	47.81631						10.343	-0.05583856	10.343	-0.09727146	4.137	-1.850762
8.717	3273.017	21.789	81.07376	21.789	47.83833						10.349	-0.05478704	10.349	-0.09716412	4.139	-1.850891
8.721	3273.31	21.801	81.10017	21.801	47.86244						10.355	-0.05386043	10.355	-0.09689698	4.141	-1.850742
8.726	3273.626	21.813	81.11948	21.813	47.88495						10.36	-0.05335472	10.36	-0.09644003	4.144	-1.850573
8.731	3274.122	21.825	81.14447	21.825	47.9123						10.366	-0.05766529	10.366	-0.09553605	4.146	-1.850409
8.736	3274.668	21.837	81.16587	21.837	47.93837						10.372	-0.05893098	10.372	-0.09711233	4.148	-1.850325
8.741	3275.209	21.849	81.18296	21.849	47.96083						10.378	-0.06020994	10.378	-0.09963133	4.151	-1.850261
8.746	3275.738	21.862	81.19862	21.862	47.97245						10.383	-0.06157655	10.383	-0.1007728	4.153	-1.850047
8.751	3276.267	21.874	81.22972	21.874	47.97952						10.389	-0.06226615	10.389	-0.1015037	4.155	-1.849792
8.755	3276.722	21.886	81.26535	21.886	47.99343						10.395	-0.06223628	10.395	-0.1026708	4.158	-1.849536
8.76	3277.01	21.898	81.30076	21.898	48.01907						10.401	-0.06192401	10.401	-0.1043386	4.16	-1.8498
8.765	3276.774	21.91	81.3306	21.91	48.03473						10.406	-0.06219203	10.406	-0.1050112	4.162	-1.851111
8.77	3276.267	21.922	81.36172	21.922	48.04858						10.412	-0.06296089	10.412	-0.1052433	4.165	-1.852817
8.775	3275.527	21.934	81.39549	21.934	48.06681						10.418	-0.06430048	10.418	-0.1051849	4.167	-1.854435
8.78	3274.57	21.946	81.43418	21.946	48.09798						10.424	-0.06724038	10.424	-0.1048941	4.169	-1.856054
8.784	3273.609	21.959	81.45474	21.959	48.13573						10.429	-0.06843537	10.429	-0.1042772	4.171	-1.857674
8.789	3272.72	21.971	81.47421	21.971	48.16208						10.435	-0.06915387	10.435	-0.1054684	4.174	-1.858917
8.794	3271.924	21.983	81.49392	21.983	48.17922						10.441	-0.07052511	10.441	-0.1066999	4.176	-1.85999
8.799	3271.218	21.995	81.51324	21.995	48.19756						10.447	-0.07166374	10.447	-0.105821	4.178	-1.861163
8.804	3270.199	22.007	81.53974	22.007	48.2221						10.452	-0.07219885	10.452	-0.1030691	4.181	-1.862386
8.809	3268.997	22.019	81.56679	22.019	48.24561						10.458	-0.07224831	10.458	-0.1005093	4.183	-1.863601
8.814	3267.681	22.031	81.59349	22.031	48.26596						10.464	-0.07167953	10.464	-0.09855762	4.185	-1.864671
8.818	3266.362	22.043	81.62942	22.043	48.27913						10.47	-0.07066016	10.47	-0.09739221	4.188	-1.865003
8.823	3265.059	22.055	81.66307	22.055	48.29299						10.475	-0.06916968	10.475	-0.09736603	4.19	-1.865511
8.828	3263.792	22.068	81.69783	22.068	48.30854						10.481	-0.0668786	10.481	-0.09958708	4.192	-1.86615
8.833	3262.596	22.08	81.74018	22.08	48.32825						10.487	-0.06767069	10.487	-0.09814003	4.194	-1.8668
8.838	3261.928	22.092	81.77984	22.092	48.34476						10.493	-0.06630636	10.493	-0.09555037	4.197	-1.8675
8.843	3261.315	22.104	81.82011	22.104	48.36198						10.498	-0.06511032	10.498	-0.09423412	4.199	-1.868414
8.847	3260.714	22.116	81.85949	22.116	48.37999						10.504	-0.06472302	10.504	-0.09426273	4.201	-1.869739
8.852	3260.169	22.128	81.88347	22.128	48.39404						10.51	-0.06547114	10.51	-0.09422225	4.204	-1.87104
8.857	3260.127	22.14	81.9007	22.14	48.40528						10.516	-0.06721225	10.516	-0.09413765	4.206	-1.872335
8.862	3260.18	22.152	81.91914	22.152	48.41473						10.521	-0.06809723	10.521	-0.09355965	4.208	-1.873633
8.867	3260.198	22.164	81.9434	22.164	48.42283						10.527	-0.06834066	10.527	-0.09258121	4.211	-1.874752
8.872	3260.135	22.177	81.96764	22.177	48.44354						10.533	-0.06830644	10.533	-0.09130092	4.213	-1.875447
8.877	3260.072	22.189	81.98991	22.189	48.46076						10.539	-0.0661494	10.539	-0.09011652	4.215	-1.875699
8.881	3260.053	22.201	82.01274	22.201	48.47601						10.544	-0.06571529	10.544	-0.0887669	4.217	-1.875885
8.886	3260.111	22.213	82.04015	22.213	48.49134						10.55	-0.06650867	10.55	-0.09098057	4.22	-1.876072
8.891	3260.612	22.225	82.07941	22.225	48.51433						10.556	-0.06685415	10.556	-0.09228053	4.222	-1.876258
8.896	3261.131	22.237	82.11014	22.237	48.53986						10.562	-0.06618033	10.562	-0.09332534	4.224	-1.87515
8.901	3261.653	22.249	82.1334	22.249	48.56413						10.568	-0.06444774	10.568	-0.09500199	4.227	-1.872501
8.906	3262.178	22.261	82.16208	22.261	48.57491						10.573	-0.06281979	10.573	-0.09630667	4.229	-1.868904
8.91	3262.707	22.273	82.19015	22.273	48.58463						10.579	-0.06171937	10.579	-0.09705371	4.231	-1.865007
8.915	3263.127	22.286	82.22031	22.286	48.59756						10.585	-0.06133421	10.585	-0.09711551	4.234	-1.861169
8.92	3263.227	22.298	82.25283	22.298	48.61459						10.591	-0.06175128	10.591	-0.09577173	4.236	-1.857613
8.925	3263.126	22.31	82.27929	22.31	48.62779						10.596	-0.0653808	10.596	-0.09906548	4.238	-1.855219
8.93	3262.988	22.322	82.30662	22.322	48.64011						10.602	-0.06311853	10.602	-0.09877325	4.24	-1.853409
8.935	3262.845	22.334	82.3334	22.334	48.6529						10.608	-0.06100886	10.608	-0.09816214	4.243	-1.851663
8.94	3262.701	22.346	82.35753	22.346	48.66821						10.614	-0.05921482	10.614	-0.09807245	4.245	-1.849921
8.944	3262.557	22.358	82.38453	22.358	48.69111						10.619	-0.05848517	10.619	-0.09807623	4.247	-1.84833
8.949	3262.453	22.37	82.41074	22.37	48.71205						10.625	-0.05973591	10.625	-0.09736772	4.25	-1.847081
8.954	3262.425	22.383	82.43526	22.383	48.72959						10.631	-0.06113967	10.631	-0.09624778	4.252	-1.846387
8.959	3262.615	22.395	82.45731	22.395	48.74887						10.637	-0.06241141	10.637	-0.09503181	4.254	-1.84638
8.964	3262.995	22.407	82.47844	22.407	48.76464						10.642	-0.06296226	10.642	-0.09425295	4.257	-1.846374
8.969	3263.501	22.419	82.49654	22.419	48.77929						10.648	-0.06319783	10.648	-0.09386243	4.259	-1.846368
8.973	3264.008	22.431	82.5098	22.431	48.79431						10.654	-0.06625355	10.654	-0.09708492	4.261	-1.845841
8.978	3264.515	22.443	82.53236	22.443	48.80672						10.66	-0.06825355	10.66	-0.0976882	4.263	-1.844845
8.983	3265.021	22.455	82.55387	22.455	48.82227						10.665	-0.06866328	10.665	-0.09778806	4.266	-1.843435
8.988	3265.546	22.467	82.57712	22.467	48.83878						10.671	-0.06721935	10.671	-0.09728585	4.268	-1.841779
8.993	3266.235	22.479	82.60778	22.479	48.85226						10.677	-0.06540089	10.677	-0.09807359	4.27	-1.840138
8.998	3266.984	22.492	82.63631	22.492	48.8649						10.683	-0.06401923	10.683	-0.1004842	4.273	-1.838575
9.003	3267.755	22.504	82.66611	22.504	48.87718						10.688	-0.06256358	10.688	-0.102606	4.275	-1.837581
9.007	3268.523	22.516	82.69578	22.516	48.8886						10.694	-0.06098519	10.694	-0.1039946	4.277	-1.836879
9.012	3269.297	22.528	82.71686	22.528	48.89652						10.7	-0.06008342	10.7	-0.1037018	4.28	-1.836667
9.017	3269.988	22.54	82.7438	22.54	48.90501						10.706	-0.05894838	10.706	-0.1050553	4.282	-1.83661
9.022	3270.322	22.552	82.7692	22.552	48.91417						10.711	-0.05612729	10.711	-0.1044173	4.284	-1.836517
9.027	3269.753	22.564	82.79047	22.564	48.92398						10.717	-0.05702456	10.717	-0.1040588	4.286	-1.836361
9.032	3269.187	22.576	82.81408	22.576	48.93258						10.723	-0.05892082	10.723	-0.1034416	4.289	-1.836412
9.036	3268.619	22.588	82.8408	22.588	48.94062						10.729	-0.06142352	10.729	-0.1020321	4.291	-1.837807
9.041	3267.98	22.601	82.86856	22.601	48.95095						10.734	-0.06283062	10.734	-0.09986892	4.293	-1.839589
9.046	3266.951	22.613	82.89567	22.613	48.96657						10.74	-0.06387661	10.74	-0.097725	4.296	-1.841378
9.051	3266.083	22.625	82.9155	22.625	48.97768						10.746	-0.0645513	10.746	-0.09590616	4.298	-1.843084
9.056	3265.585	22.637	82.93276	22.637	48.99246						10.752	-0.06476668	10.752	-0.09472615	4.3	-1.844582
9.061	3265.549	22.649	82.94855	22.649	49.01199						10.757	-0.06580439	10.757	-0.09227606	4.303	-1.845433
9.066	3265.513	22.661	82.96721	22.661	49.03231						10.763	-0.06747945	10.763	-0.08881091	4.305	-1.845554
9.07	3265.442	22.673	82.98203	22.673	49.05088						10.769	-0.06795549	10.769	-0.08723559	4.307	-1.845679
9.075	3265.288	22.685	82.99718	22.685	49.06619						10.775	-0.0686738	10.775	-0.08741166	4.309	-1.845824
9.08	3264.989	22.698	83.01579	22.698	49.07667						10.78	-0.06779822	10.78	-0.09021989	4.312	-1.846402
9.085	3265.063	22.71	83.03652	22.71	49.08933						10.786	-0.06695647	10.786	-0.09155831	4.314	-1.846769
9.09	3265.234	22.722	83.05927	22.722	49.09974						10.792	-0.06821278	10.792	-0.09306207	4.316	-1.846762
9.095	3265.461	22.734	83.08333	22.734	49.11003						10.798	-0.0693894	10.798	-0.09378885	4.319	-1.846609
9.099	3265.688	22.746	83.10748	22.746	49.12479						10.803	-0.06992012	10.803	-0.09373243	4.321	-1.846359
9.104	3266.602	22.758	83.14748	22.758	49.14505						10.809	-0.06875435	10.809	-0.09274943	4.323	-1.845785
9.109	3267.845	22.77	83.18526	22.77	49.16607						10.815	-0.06739479	10.815	-0.09290844	4.326	-1.844713
9.114	3269.234	22.782	83.21832	22.782	49.18724						10.821	-0.06633562	10.821	-0.09345597	4.328	-1.844259
9.119	3270.063	22.794	83.25124	22.794	49.21005						10.826	-0.06455696	10.826	-0.09660325	4.33	-1.844076
9.124	3270.895	22.807	83.2841	22.807	49.2285						10.832	-0.06204588	10.832	-0.0946106	4.332	-1.843912
9.129	3271.729	22.819	83.31509	22.819	49.24667						10.838	-0.06179639	10.838	-0.09389061	4.335	-1.843788
9.133	3272.545	22.831	83.34271	22.831	49.2663						10.844	-0.06064146	10.844	-0.09395827	4.337	-1.84369
9.138	3272.591	22.843	83.3541	22.843	49.2825						10.849	-0.05852077	10.849	-0.09472308	4.339	-1.843428
9.143	3272.421	22.855	83.36651	22.855	49.30157						10.855	-0.05659068	10.855	-0.09579243	4.342	-1.842746
9.148	3272.124	22.867	83.38124	22.867	49.3206						10.861	-0.05525951	10.861	-0.09690509	4.344	-1.842063
9.153	3271.787	22.879	83.40011	22.879	49.33636						10.867	-0.05529452	10.867	-0.0967868	4.346	-1.841383
9.158	3271.452	22.891	83.41801	22.891	49.35247						10.872	-0.05553743	10.872	-0.09692171	4.349	-1.841003
9.162	3271.041	22.903	83.44296	22.903	49.36595						10.878	-0.05571023	10.878	-0.09877831	4.351	-1.840781
9.167	3270.492	22.916	83.47489	22.916	49.37726						10.884	-0.05994085	10.884	-0.106286	4.353	-1.840634
9.172	3269.65	22.928	83.50674	22.928	49.39272						10.89	-0.06131599	10.89	-0.108015	4.355	-1.840524
9.177	3268.616	22.94	83.53584	22.94	49.40638						10.895	-0.06016045	10.895	-0.1078748	4.358	-1.840411
9.182	3267.528	22.952	83.56155	22.952	49.42067						10.901	-0.06063572	10.901	-0.1075146	4.36	-1.840281
9.187	3266.43	22.964	83.58281	22.964	49.4377						10.907	-0.06118722	10.907	-0.1079701	4.362	-1.840122
9.192	3265.328	22.976	83.63291	22.976	49.45236						10.913	-0.06100151	10.913	-0.108608	4.365	-1.84004
9.196	3264.455	22.988	83.67233	22.988	49.46523						10.918	-0.05947911	10.918	-0.1088877	4.367	-1.840013
9.201	3263.841	23	83.6986	23	49.47669						10.924	-0.05898745	10.924	-0.107444	4.369	-1.840005
9.206	3263.51	23.013	83.70767	23.013	49.48738						10.93	-0.05914801	10.93	-0.1061046	4.372	-1.840042
9.211	3263.284	23.025	83.72588	23.025	49.49718						10.936	-0.05828334	10.936	-0.104514	4.374	-1.840235
9.216	3263.101	23.037	83.75316	23.037	49.50731						10.941	-0.05798416	10.941	-0.09969183	4.376	-1.840618
9.221	3262.917	23.049	83.78496	23.049	49.51817						10.947	-0.05583751	10.947	-0.09848619	4.379	-1.840615
9.225	3262.74	23.061	83.78888	23.061	49.5304						10.953	-0.054485	10.953	-0.09721653	4.381	-1.840568
9.23	3262.624	23.073	83.79719	23.073	49.54302						10.959	-0.05588591	10.959	-0.09461295	4.383	-1.840521
9.235	3262.696	23.085	83.81315	23.085	49.55425						10.964	-0.05807279	10.964	-0.09262345	4.385	-1.840065
9.24	3263.391	23.097	83.8391	23.097	49.56303						10.97	-0.06018031	10.97	-0.09160698	4.388	-1.838997
9.245	3264.349	23.109	83.85473	23.109	49.57331						10.976	-0.06124914	10.976	-0.09189693	4.39	-1.838022
9.25	3265.368	23.122	83.865	23.122	49.58077						10.982	-0.0614417	10.982	-0.09134454	4.392	-1.837726
9.255	3266.4	23.134	83.87305	23.134	49.58844						10.987	-0.06175706	10.987	-0.08984708	4.395	-1.837431
9.259	3267.573	23.146	83.88287	23.146	49.60051						10.993	-0.06137002	10.993	-0.08758391	4.397	-1.837358
9.264	3268.833	23.158	83.89362	23.158	49.61316						10.999	-0.0641398	10.999	-0.08995229	4.399	-1.837884
9.269	3270.08	23.17	83.90567	23.17	49.62586						11.005	-0.06552535	11.005	-0.09144377	4.402	-1.838783
9.274	3271.221	23.182	83.92017	23.182	49.63812						11.01	-0.06306631	11.01	-0.09376146	4.404	-1.83963
9.279	3272.359	23.194	83.94499	23.194	49.64733						11.016	-0.05965975	11.016	-0.09610672	4.406	-1.840423
9.284	3273.497	23.206	83.96529	23.206	49.65553						11.022	-0.05606795	11.022	-0.09787188	4.408	-1.841204
9.288	3274.6	23.218	83.98457	23.218	49.66195						11.028	-0.05293004	11.028	-0.09895205	4.411	-1.841746
9.293	3275.565	23.231	84.00562	23.231	49.6655						11.033	-0.05334474	11.033	-0.09929763	4.413	-1.842172
9.298	3276.389	23.243	84.0257	23.243	49.67098						11.039	-0.0546154	11.039	-0.09992157	4.415	-1.842347
9.303	3277.128	23.255	84.05286	23.255	49.67951						11.045	-0.05661324	11.045	-0.1007504	4.418	-1.842335
9.308	3277.802	23.267	84.08283	23.267	49.69123						11.051	-0.0596612	11.051	-0.1008525	4.42	-1.842297
9.313	3278.476	23.279	84.10294	23.279	49.70699						11.056	-0.05775571	11.056	-0.1013661	4.422	-1.842231
9.318	3278.991	23.291	84.11741	23.291	49.72578						11.062	-0.05748102	11.062	-0.1006678	4.425	-1.841808
9.322	3279.129	23.303	84.13203	23.303	49.74455						11.068	-0.05895447	11.068	-0.09873723	4.427	-1.841402
9.327	3278.712	23.315	84.14943	23.315	49.76326						11.074	-0.06116712	11.074	-0.09854043	4.429	-1.841021
9.332	3276.974	23.328	84.17869	23.328	49.78834						11.08	-0.06242114	11.08	-0.09944613	4.431	-1.840649
9.337	3275.138	23.34	84.20272	23.34	49.81022						11.085	-0.06193792	11.085	-0.1009361	4.434	-1.840524
9.342	3273.247	23.352	84.22708	23.352	49.82975						11.091	-0.06032907	11.091	-0.1015542	4.436	-1.840963
9.347	3271.362	23.364	84.25558	23.364	49.84722						11.097	-0.0586021	11.097	-0.10196	4.438	-1.842022
9.351	3269.546	23.376	84.29236	23.376	49.86148						11.103	-0.05538614	11.103	-0.1028505	4.441	-1.842914
9.356	3267.936	23.388	84.32413	23.388	49.87546						11.108	-0.05444104	11.108	-0.1008152	4.443	-1.843588
9.361	3266.76	23.4	84.35014	23.4	49.88751						11.114	-0.05785644	11.114	-0.09911691	4.445	-1.84425
9.366	3266.956	23.412	84.36837	23.412	49.89449						11.12	-0.05910744	11.12	-0.09854626	4.448	-1.845026
9.371	3267.152	23.424	84.38246	23.424	49.90705						11.126	-0.05932583	11.126	-0.09700108	4.45	-1.845899
9.376	3267.348	23.437	84.39919	23.437	49.9209						11.131	-0.05887017	11.131	-0.09532163	4.452	-1.847104
9.381	3267.559	23.449	84.41828	23.449	49.93579						11.137	-0.05824683	11.137	-0.09375555	4.454	-1.84907
9.385	3268.004	23.461	84.43537	23.461	49.95287						11.143	-0.05784776	11.143	-0.09244636	4.457	-1.851192
9.39	3268.217	23.473	84.45695	23.473	49.96888						11.149	-0.05788582	11.149	-0.09053034	4.459	-1.853315
9.395	3268.238	23.485	84.47897	23.485	49.98352						11.154	-0.05846546	11.154	-0.08825846	4.461	-1.854786
9.4	3268.075	23.497	84.49877	23.497	49.99608						11.16	-0.05825363	11.16	-0.08836636	4.464	-1.855918
9.405	3267.913	23.509	84.52271	23.509	50.00565						11.166	-0.05281543	11.166	-0.09254871	4.466	-1.856544
9.41	3268.106	23.521	84.54264	23.521	50.01527						11.172	-0.05219286	11.172	-0.09450092	4.468	-1.856652
9.414	3268.745	23.533	84.56205	23.533	50.02536						11.177	-0.05253412	11.177	-0.09513371	4.471	-1.856755
9.419	3270.06	23.546	84.5939	23.546	50.03665						11.183	-0.05269339	11.183	-0.09372447	4.473	-1.8568
9.424	3271.168	23.558	84.61745	23.558	50.05099						11.189	-0.05287568	11.189	-0.09253843	4.475	-1.85651
9.429	3272.229	23.57	84.63457	23.57	50.06638						11.195	-0.05312182	11.195	-0.09221712	4.477	-1.856418
9.434	3273.276	23.582	84.64629	23.582	50.08184						11.2	-0.053468	11.2	-0.09352971	4.48	-1.856465
9.439	3274.326	23.594	84.66103	23.594	50.0932						11.206	-0.05356911	11.206	-0.09536453	4.482	-1.856559
9.444	3274.392	23.606	84.68974	23.606	50.10538						11.212	-0.05373591	11.212	-0.09678067	4.484	-1.856674
9.448	3274.002	23.618	84.7187	23.618	50.11664						11.218	-0.05887723	11.218	-0.09674162	4.487	-1.856858
9.453	3273.402	23.63	84.7365	23.63	50.12535						11.223	-0.06008578	11.223	-0.09438931	4.489	-1.85714
9.458	3273.464	23.642	84.75624	23.642	50.13935						11.229	-0.05896312	11.229	-0.09469352	4.491	-1.857798
9.463	3273.526	23.655	84.78522	23.655	50.15435						11.235	-0.05765687	11.235	-0.09839363	4.494	-1.858464
9.468	3273.593	23.667	84.8198	23.667	50.17119						11.241	-0.05685607	11.241	-0.1007039	4.496	-1.859131
9.473	3273.684	23.679	84.85246	23.679	50.19232						11.246	-0.05667515	11.246	-0.1016839	4.498	-1.859931
9.477	3274.198	23.691	84.87174	23.691	50.21007						11.252	-0.05681875	11.252	-0.1017324	4.5	-1.86072
9.482	3274.885	23.703	84.89098	23.703	50.22794						11.258	-0.05656787	11.258	-0.1014373	4.503	-1.86107
9.487	3275.646	23.715	84.91291	23.715	50.24559						11.264	-0.0558934	11.264	-0.1007162	4.505	-1.860697
9.492	3276.498	23.727	84.93899	23.727	50.25789						11.269	-0.05552814	11.269	-0.1001566	4.507	-1.860325
9.497	3277.361	23.739	84.96059	23.739	50.27255						11.275	-0.05450885	11.275	-0.1002635	4.51	-1.859953
9.502	3278.245	23.752	84.97816	23.752	50.28646						11.281	-0.05434519	11.281	-0.09840438	4.512	-1.85948
9.507	3279.225	23.764	84.99094	23.764	50.29788						11.287	-0.05563138	11.287	-0.09585782	4.514	-1.858873
9.511	3280.333	23.776	84.99946	23.776	50.31073						11.292	-0.05532911	11.292	-0.09447207	4.517	-1.858159
9.516	3281.278	23.788	85.01329	23.788	50.32339						11.298	-0.0537715	11.298	-0.09293484	4.519	-1.857397
9.521	3281.925	23.8	85.03212	23.8	50.33559						11.304	-0.05281003	11.304	-0.09097081	4.521	-1.856632
9.526	3282.487	23.812	85.05214	23.812	50.34672						11.31	-0.05273332	11.31	-0.08874304	4.523	-1.855827
9.531	3283.051	23.824	85.08209	23.824	50.35895						11.315	-0.05349285	11.315	-0.08707612	4.526	-1.854881
9.536	3283.416	23.836	85.11296	23.836	50.37159						11.321	-0.05419049	11.321	-0.08562018	4.528	-1.85447
9.54	3283.277	23.848	85.14093	23.848	50.38432						11.327	-0.05433258	11.327	-0.08402032	4.53	-1.8543
9.545	3282.798	23.861	85.15873	23.861	50.39589						11.333	-0.0537757	11.333	-0.08590818	4.533	-1.854129
9.55	3282.057	23.873	85.17892	23.873	50.40692						11.338	-0.05426349	11.338	-0.08652355	4.535	-1.853949
9.555	3281.118	23.885	85.20281	23.885	50.42136						11.344	-0.05659324	11.344	-0.08694857	4.537	-1.85373
9.56	3280.185	23.897	85.23241	23.897	50.44383						11.35	-0.05790056	11.35	-0.08692548	4.54	-1.853524
9.565	3279.238	23.909	85.25219	23.909	50.45928						11.356	-0.05688986	11.356	-0.08761363	4.542	-1.853636
9.57	3278.207	23.921	85.27545	23.921	50.47104						11.361	-0.05560811	11.361	-0.08841543	4.544	-1.853788
9.574	3277.099	23.933	85.30327	23.933	50.48058						11.367	-0.0546174	11.367	-0.08909617	4.546	-1.85394
9.579	3276.567	23.945	85.33701	23.945	50.49097						11.373	-0.05368244	11.373	-0.08911309	4.549	-1.854081
9.584	3276.316	23.957	85.35614	23.957	50.50394						11.379	-0.05256384	11.379	-0.08856051	4.551	-1.854185
9.589	3276.194	23.97	85.37392	23.97	50.51345						11.384	-0.05280023	11.384	-0.08522508	4.553	-1.854212
9.594	3276.072	23.982	85.39291	23.982	50.5194						11.39	-0.0527593	11.39	-0.08427766	4.556	-1.854135
9.599	3276.143	23.994	85.41016	23.994	50.53131						11.396	-0.051271	11.396	-0.08395955	4.558	-1.854059
9.603	3276.443	24.006	85.42841	24.006	50.54831						11.402	-0.04970471	11.402	-0.08367544	4.56	-1.853982
9.608	3276.841	24.018	85.44785	24.018	50.56684						11.407	-0.04958297	11.407	-0.0834313	4.563	-1.854111
9.613	3277.015	24.03	85.46862	24.03	50.58509						11.413	-0.05035594	11.413	-0.08262436	4.565	-1.854283
9.618	3277.147	24.042	85.4942	24.042	50.60223						11.419	-0.05115147	11.419	-0.081986	4.567	-1.854262
9.623	3277.271	24.054	85.51464	24.054	50.61777						11.425	-0.05170026	11.425	-0.08181006	4.569	-1.854134
9.628	3277.437	24.067	85.5321	24.067	50.6324						11.43	-0.05341697	11.43	-0.08261727	4.572	-1.854003
9.633	3277.986	24.079	85.55598	24.079	50.64895						11.436	-0.05530478	11.436	-0.08382964	4.574	-1.85401
9.637	3278.656	24.091	85.5787	24.091	50.664						11.442	-0.05983374	11.442	-0.08990289	4.576	-1.854244
9.642	3279.406	24.103	85.60079	24.103	50.6766						11.448	-0.06395146	11.448	-0.09046243	4.579	-1.854641
9.647	3280.219	24.115	85.62203	24.115	50.68614						11.453	-0.06646346	11.453	-0.0918888	4.581	-1.855103
9.652	3281.035	24.127	85.63202	24.127	50.6925						11.459	-0.0688419	11.459	-0.09350741	4.583	-1.855565
9.657	3281.784	24.139	85.636	24.139	50.69737						11.465	-0.06849705	11.465	-0.09520663	4.586	-1.856049
9.662	3282.244	24.151	85.64014	24.151	50.70039						11.471	-0.06837569	11.471	-0.09655901	4.588	-1.856996
9.666	3282.035	24.163	85.65189	24.163	50.70074						11.476	-0.06841218	11.476	-0.09748051	4.59	-1.858208
9.671	3281.877	24.176	85.66647	24.176	50.70963						11.482	-0.068571	11.482	-0.09790636	4.593	-1.859571
[truncated: 41,389 more rows]
