# Supplementary material for: Directed ultrafast conformational changes accompany electron transfer in a photolyase as resolved by serial crystallography
Source: Nat Chem. 2024 Jan 15;16(4):624–32. doi: 10.1038/s41557-023-01413-9 (PMC10997514; doi:10.1038/s41557-023-01413-9)
Supplement: Supplementary file 12 — Data corresponding to the ultraviolet–visible spectra. [file 41557_2023_1413_MOESM12_ESM.xlsx]

## Sheet: Sheet2
	wavelength	dark	light
	220	-0.065	-0.091
	223	-0.079	-0.117
	226	-0.089	-0.004
	229	0.065	0.084
	232	0.29	0.129
	235	0.331	0.351
	238	0.783	1.406
	241	1.188	1.812
	244	1.183	1.528
	247	1.142	1.311
	250	1.105	1.256
	253	1.203	1.31
	256	1.224	1.36
	259	1.358	1.907
	262	1.531	1.275
	265	1.435	1.25
	268	1.564	1.501
	271	1.458	1.569
	274	1.517	1.361
	277	1.461	1.116
	280	1.422	1.169
	283	1.577	1.415
	286	1.629	1.37
	289	1.445	1.432
	292	1.183	1.195
	295	0.77	0.939
	298	0.501	0.714
	301	0.309	0.546
	304	0.181	0.428
	307	0.106	0.354
	310	0.067	0.302
	313	0.055	0.267
	316	0.055	0.233
	319	0.061	0.205
	322	0.072	0.178
	325	0.083	0.161
	328	0.097	0.148
	331	0.111	0.142
	334	0.127	0.139
	337	0.139	0.143
	340	0.153	0.147
	343	0.167	0.153
	346	0.182	0.162
	349	0.197	0.173
	352	0.211	0.185
	355	0.222	0.197
	358	0.226	0.206
	361	0.225	0.213
	364	0.223	0.215
	367	0.221	0.217
	370	0.223	0.219
	373	0.221	0.218
	376	0.215	0.211
	379	0.196	0.199
	382	0.165	0.188
	385	0.132	0.18
	388	0.11	0.169
	391	0.096	0.162
	394	0.092	0.15
	397	0.091	0.138
	400	0.092	0.13
	403	0.096	0.121
	406	0.101	0.111
	409	0.108	0.104
	412	0.119	0.1
	415	0.13	0.095
	418	0.142	0.09
	421	0.149	0.087
	424	0.156	0.086
	427	0.16	0.083
	430	0.165	0.081
	433	0.17	0.078
	436	0.18	0.079
	439	0.193	0.08
	442	0.207	0.079
	445	0.216	0.077
	448	0.219	0.076
	451	0.215	0.072
	454	0.202	0.065
	457	0.186	0.061
	460	0.175	0.061
	463	0.171	0.057
	466	0.171	0.054
	469	0.175	0.054
	472	0.178	0.054
	475	0.18	0.052
	478	0.172	0.044
	481	0.158	0.039
	484	0.13	0.039
	487	0.107	0.034
	490	0.078	0.028
	493	0.055	0.024
	496	0.037	0.022
	499	0.027	0.021
	502	0.02	0.019
	505	0.015	0.016
	508	0.01	0.015
	511	0.009	0.015
	514	0.007	0.016
	517	0.008	0.016
	520	0.009	0.018
	523	0.01	0.017
	526	0.007	0.015
	529	0.008	0.012
	532	0.006	0.016
	535	0.009	0.014
	538	0.008	0.016
	541	0.009	0.013
	544	0.007	0.015
	547	0.008	0.011
	550	0.007	0.011
	553	0.007	0.011
	556	0.006	0.012
	559	0.005	0.015
	562	0.007	0.014
	565	0.007	0.013
	568	0.008	0.013
	571	0.007	0.01
	574	0.006	0.013
	577	0.009	0.012
	580	0.009	0.013
	583	0.007	0.014
	586	0.008	0.012
	589	0.006	0.011
	592	0.005	0.014
	595	0.009	0.017
	598	0.01	0.016
	601	0.01	0.014
	604	0.009	0.013
	607	0.006	0.012
	610	0.004	0.014
	613	0.007	0.012
	616	0.006	0.014
	619	0.008	0.014
	622	0.009	0.012
	625	0.011	0.012
	628	0.01	0.015
	631	0.006	0.013
	634	0.007	0.014
	637	0.009	0.014
	640	0.011	0.012
	643	0.007	0.011
	646	0.005	0.013
	649	0.006	0.008
	652	0.004	0.01
